# Supplementary material for: The value of decreasing the duration of the infectious period of severe acute respiratory syndrome coronavirus 2 (SARS-CoV-2) infection
Source: PLoS Comput Biol. 2021 Jan 7;17(1):e1008470. doi: 10.1371/journal.pcbi.1008470 (PMC7790237; doi:10.1371/journal.pcbi.1008470)
Supplement: S1 Model — (XLSX) [file pcbi.1008470.s001.xlsx]

## Sheet: CB_DATA_
Crystal Ball Data
Workbook Variables	Last Var Column	0
Name:
Value:
Worksheet Data	Last Data Column Used
	12
Sheet Ref
#REF!	#REF!				#REF!			#REF!	#REF!	#REF!	#REF!
Sheet Guid
05063f97-a2dd-4199-bbfe-816c3c6a80ed	230fea3e-c92a-4b53-9012-255515442f90				a38c0d1d-224a-4f74-9b10-7371c9086f9a			68374577-2cb2-43dd-bae4-2abf0444878e	1eeaadd2-83dc-400b-92f9-232741f93bc5	1eeaadd2-83dc-400b-92f9-232741f93bc5	0919870e-3a3a-4ac3-b94a-f4bd95c0298e
Deleted sheet count
Last row used
31	31				31			37	26	46	31
Data blocks
CB_Block_0	CB_Block_7.0.0.0:1				CB_Block_7.0.0.0:1			CB_Block_7.0.0.0:3		CB_Block_7.0.0.0:6	CB_Block_7.0.0.0:1
㜸〱敤㕣㝢㜰㕣搷㔹摦戳搲慥昶慥㈵㑢戶晣㠸㥤㐷搵愴㘹搲挸㔱㉣挷㑥㥡愴慥慣㠷㕦昱㑢戶㘴㍢㘹〹捡搵敥扤搶挶晢㤰敦扤㤲慤㤲㈱愱㘹愱搰㌶㌴〱搲〶㌲搳㤰㌲挳昰ちㄳ捡〴捡昰て㌳捣戴㤴㜴㈸㌳㉤㔰㈸㡣ㅢ㍡㤴㑥ㄹ㙡㈸㡦㔰〲攱昷晢捥戹扢㜷㔷摡㙢㜹㤳ㄴ愵愳㉢摦㙦捦晤捥攳㥥挷昷㍡摦㜷慥ㄳ㉡㤱㐸扣㠶㡢扦扣摡㤹戸㘶㘲挱て㥣搲挰㘸愵㔸㜴㜲㐱愱㔲昶〷㠶㍤捦㕥㌸㕣昰㠳㌶ㄴ㐸㑦ㄵ㤰敦愷愶晣挲〷㥣捣搴扣攳昹㈸㤴㑡㈴㌲ㄹ㉢㠹㝣㌶挲扢㈷㝣戰㔸慢戳ㅤ㘰㜲㜴攴搸昴㐳㘸㜵㈲愸㜸捥戶扥㔳扡敥敥挱挱㠱挱㠱㥤㜷づ摥㌱戰㝤㕢摦攸㕣㌱㤸昳㥣摤㘵㘷㉥昰散攲戶扥昱戹改㘲㈱㜷挸㔹㤸慣㥣㜵捡扢㥤改敤户㑦摢㍢摦㍤戸㜳搷㉥昷慥扢摥摤㠹㔷㈷㡥㡥㡥㡣㝢㡥敢扦㐱㙤愶搸攵㥤㘳㑥慥挰戱㌹㡥㔷㈸㥦ㄹㄸㅤ挱扦㐸晦昱㜴攷挰挴㡣攳〴㝣戵攳㌹攵㥣攳㕢愸戸愶㌴散晢㜳愵㔹㑥㥥㔵摡㠷愱收㙣㍦㐸㤵㐶㥤㘲搱㉡㠵慤㘶㑡挷㌰㜷㐵㝢愱戳㌴攱㤴晤㐲㔰㤸㉦〴ぢ改搲㈴ㅡ捡㜷㤵㑥晡捥〹扢㝣挶㌹㙡㤷㥣㔴…	㜸〱攵㕡㝤㤰ㅣ挷㔵摦摥摢搹摢摥扢搳慤㍥㙤挹戲扤㤶㉣㕢昶㐹㘷㥤扥㙣㈷㈸扡㉦㐹㔶慣㉦㙢㑦㜲㉡㠹㔹收㜶㘷㜵攳摢摤㌹捦散㥥敥ㅣ㠲攴㠴挸㐹㈰㠹㠱㠲〲昲㔵㐹愵㘲攴〴愷捡㈴挴㘰慡㈸㐸散㐴㘰晥〱㘲愸〰㘵攳㤰㤴〳ㄴ㤱つ㤵㉡挰戱昸晤摥捣散昷㥤㑥㡡㔳攵㉡㕡㥡户敦扤㝥摤搳敦昵敢搷慦㝢㉥愲㈲㤱挸㈵ㄴ晥戲挴㠸慣捦捣㝢ㄵ慢㌴㌸收ㄴ㡢㔶慥㘲㍢㘵㙦㜰挴㜵捤昹㐳戶㔷改㠲㐰㍣㙢愳摥㌳戲㥥晤戰㤵挸捥㕡慥〷㈱㈳ㄲ㐹㈴㜴ㄴ昵㤴攱㤳ち〹㑤㑡挷〸㈰ㄵ改㡤〳㑣㡣㡤ㅥ㥤㝣㄰晤㘷㉡㡥㙢㙤㐹㥦昴㝢搹㌳㌴㌴㌸㌴戸昳捥愱摤㠳摢戶愴挷慡挵㑡搵戵昶㤴慤㙡挵㌵㡢㕢搲挷慡㤳㐵㍢㜷慦㌵㍦攱㑣㕢攵㍤搶攴戶ㅤ㤳收捥扢㠶㜶敥摡㔵戸晢敥扢㝡扢搱昳㤱戱搱㘳慥㔵昰摥慣㍥ㄳ散昳攸搸攸攰ㄱ慢昲㘶昵愹搱㈷扡ㅣ㜷㑡愶㕤㝥㤳㍡㌵㘸攵㕤攳㔶捥收㜴㔸㤶㙢㤷㑦つ㘲搸㑤㠶〶㜵攷攰㠸攷㔵㑢㌳㥣搹㌱慢㔸㍣㙥ㄵ愸愲㉥㡤㝢㤵㘳愶㕢昲㝡㑢戴㥦攵㕡攵㥣攵㉤㉢敤㥢换㔹挵㐰搰㑢㤴㑥㥡敥ㄱ戳㘴挵㠸昴㤷晣…				㜸〱捤㔹摢㙦ㅣ㔷ㅤ㥥ㄹ敦㡣㜷搶㙢㝢㜳改㉤㙤捡戶㌴㑤愹㤳㔵㥣㈶㑤摡ㄲㅡ㝢ㅤ㈷㑥㥤搸挹㍡〹愵愰捤㜸昷㑣㍣捤㕣㥣㤹搹挴㐶㤵捡ㅦ挰㔳㠱㠷㕥㔰㑢晢〲㐸挰ㅢ㐲摣㈴㔴㈴㉥ち㙦㤵㠰㌷㔴㈱昱㐰㐱㐵扣昴愱㔲昹扥㌳戳敢摤昵㝡㤳扡㐱昲戱㝣昶㕣㝦㜳捥敦㜶扥昳㍢㡡慡㈸捡㈷㐸晣㘵捡戰昰㐰㘵㌵㡡㠵㔷㉡〷慥㉢㙡戱ㄳ昸㔱㘹㈲っ慤搵㔹㈷㡡〷㌰挰愸㍡攸㡦昴㙡攴㝣㕤㘴慢搷㐵ㄸ㘱㤰慥㈸搹慣愹愱㥦㐴昸㕦㘸㔶㑣捥捡㘷㤰㉤㤴㈷攷ㄶ㕦〴搵㑡ㅣ㠴㘲㕦昱㘲㌲昷搸昸㜸㘹扣㜴攸挸昸㤳愵〳晢㡡攵㠶ㅢ㌷㐲㜱捣ㄷ㡤㌸戴摣㝤挵昹挶愲敢搴㥥ㄳ慢ぢ挱㔵攱ㅦㄳ㡢〷㥥㔸戴づㅤㅤ㍦㜴昸戰晤搴㔳㐷昳昸戴㜲戶㍣㌹ㅦち㍢扡㔳㌴つ搲㥣㉢㑦㤶捥㡡昸㑥搱ㅣ〴㑤㤰㥣ち㍣换昱敦㄰㔱㥤扣㝤㘲㑡搴ㅣち㐱㠸搰昱慦㤴戰散づ㐶愳㜶愴㌴つ㡥搷慣㈸㉥ぢ搷㍤㉦㙣㉥㈶敦㤱㘷㈲ㄴ㝥㑤㐴㈳摥㠹㤵㥡㜰搳敥㈸敢㕤戴挲戳㤶㈷㌲㉣㡣㝡㠹摣㘶敡挲㡦㥤㜸㜵搸扢㄰㠹昳㤶㝦㐵㜰㠸敥㥤㙣㌸昵㑣㐶捤㘴㤴㠱扤扤ㄶ㈳㘵㔳㥡づ…			㜸〱捤㕤〹㜸ㅢ搵戹搵戵㉤挵㔷㠹㘳㤱〵㐲挸㘲㈰㐰㈰挱㜸㠹㘳㍢㈱㈸㠹戳敦挴搹搸敡㈸戶ㄴ㉢㤱㉤㈳搹㐹ㅣ㕡㘲挲ㄶ㈸㘱㐹㕢戶搲收戱户㤴愵㘵㜹㤴愵㤴愵慣㠵〷㉤ㄴ㥡㔲㈰戴散㑢搹㤷㔲㤶㜷捥㍦㜷攴㤱㌴ㄲ㐹㕥摦昷㜵㠸㝥摦㝢敥㝦㤷㜳收捥㘸收扦㌳挲愳㍣ㅥ捦㌷搸昸㤷㕢ㄱㄳ挳ㅡ扢㤳㥤攱戶昲㠶㜸㉣ㄶ㙥敥㡣挶摢㤳攵㔳ㄲ㠹㔰昷扣㘸戲戳㄰づ扥愶㈸捡㤳摥愶㘴㜴㘳戸戸㘹㕤㌸㤱㠴㤳搷攳㈹㉥搶〵㈸㉦㌵㥦㠰㥤搱慣愵㡢㘸攰攵搱㍥㥡㍥㌴挵㌴㥡挶㑦搳㤷愶ㅦ㑤〹㑤㝦ㅡ戶愶〳㌴㝢挱昴ㅢ〰戳愴㘱敡挲㔵㙢㌰戶挶捥㜸㈲㍣戶㙣㤹㌵㠲㐹㤵㤵攵㤵攵攳㙡㉢挷㤷㔷㡣㉤㙢攸㡡㜵㜶㈵挲㤳摡挳㕤㥤㠹㔰㙣㙣搹愲慥㔵戱㘸昳摣㜰昷㤲昸摡㜰晢愴昰慡㡡敡㔵愱㜱㜵㤵攳㙡㙡㈲昵昵㜵晤〶愲攵〵つ㔳ㄷ㈵挲㤱攴扦慢捤㐱㙣㜳㘱挳搴昲〵攱捥㝦㔷㥢㠳搱㈶㥡㥣ㄶ㙦ぢ㐵摢晦㑤㡤㝡戹㠷㙡愶㠵㥢愳摣㤵攱㜰㈲摡扥扡ㅣ挳㑥ㄳㅡ戹摡昲㈹挹㘴㔷㕢〷㘷㐵㐳㌸ㄶ㕢ㅣ㡥挸㉥㙣㥢㤶散㕣ㄴ㑡戴㈵晢戵㔱扦㜰㈲摣摥ㅣ㑥…		㜸〱捤㕣〹㥣ㄴ搵搱㥦㌷扢㌳扢㍤㝢つ攰㝤慥〲ㄲ㔸㐵㑥㐵〹挱㘵ㄷ㜰ㄱ攵㔸挰摢㘵搸改㘱〷收㠰㤹搹㘵搷昸㐵つ㉡ㅡ攳㝤㥢〸㜸ㄲ㙦捤㘷扣攲ㄱ捦㤸㘸攲㙤昴㡢户㠹㐹㌴昱㌶㘲㝥ㄸ扥晦扦扡㝢愶愷愷㝢搸㄰昷昷愳㔹㙡敡㔵搵慢慡慥敡慥昷晡扤改昱㈹㥦捦户ㄹ〷㍦㜹㔴ㄲ搹慤扤㉦㥢搳㤳愳㕢搲㠹㠴摥㤹㡢愷㔳搹搱捤㤹㑣愴㙦㜶㍣㥢慢㠰㐰戰㈳づ㝥㌶搰㤱㡤㥦愸㔷㜷昴攸㤹㉣㠴〲㍥㕦㜵戵收〷㍦㘴晥て㕢つ㡤扤戴㑡〲㐸昹戴㈰㐱ㄵ㐱㌵㠱㐶挰㑥㕡つ㐱㉤㐰㙤ㅤ挰㠲㤶㘹㜳㤶㉣㠳ぢ敤戹㜴㐶摦户㜱㤱㘱㘸捡搸戱愳挷㡥㥥㌰㜱散戸搱㘳昶㙤㙣改㑥攴扡㌳晡㤴㤴摥㥤换㐴ㄲ晢㌶捥敤㕥㤲㠸㜷ㅥ愶昷㉤㐸㉦搷㔳㔳昴㈵㘳挶㉦㠹㑣㤸㌴㜶挲挴㠹戱㠳づ㥡㔴㕢て捤㐷戴㑣㥢㥢搱㘳搹㙦㑢㘷〳㜵捥㘹㤹㌶晡〸㍤昷㙤改っ㐳㈷㔴戶愶㤳㤱㜸敡㕢㔲ㅡ㘰㈲挶户敡㥤㜱㘶㑣搷㌳昱搴搲搱㜰扢㈸搰㘸ㅤ㌸㝡〶㈲摥ㄹ挹收㕡昴㐴㘲扥ㅥ㘳戲㙡㤳㡣㤹㥥搱㔳㥤㝡戶㍥㌹扤户㔳㑦㤸散㙣㜵㜲㔱㈴㜳㐴㈴愹㔷ㄲ㘹㐸ㅡ㜹㙢㡢敡愹…	㜸〱攵㕣〹㜴㥣搵㜵㥥㌷搲㡣收㡤㈴㙢㡣㙤昶㐵ㄸ㘸〱搹昲㠲㘵ㅢ㔳挷摡扣攲㐵㔸戶〹㘱ㄱ㈳捤㍦搶攰㔹挴捣挸㤶っ搴㥣戴㌹㔰㐸〹㈴㈵愷改㘹〲つ㕢㤳㤰㤲〵㑡㐹㐲づ㑢㈰慣㌵㝢㠰戰ㄸ戳㉦〵戳〴㥡㈶挱晤扥晢摥㍦晡㘷㤱㘴㍢昴ㅣ捥改㡦收捥扤昷摤㜷晦昷扥昷摥扤敦晤晦ㄸ㥦昲昹㝣扢㜱昱㥢㔷㌵㤹㐳扢㠷㜳㜹㈷搵摣㤱㐹㈶㥤扥㝣㈲㤳捥㌵户㘵戳搱攱㤵㠹㕣扥ち〶挱㥥〴捡㜳㠱㥥㕣㘲慢ㄳ敡搹散㘴㜳㌰ち昸㝣愱㤰昶愳ㅣ㥣㝣㈲慥愰㔹㑢㔷㤳戰㑣〷㐹㙡㐰敡㐲㈰敢㍡摡搷昴㥥㠳㍢㜵攷㌳㔹㘷㕡攳〶攳㙦攱慣㔹捤戳㥡攷捣㥢㌵户㜹收戴挶㡥挱㘴㝥㌰敢㉣㑣㍢㠳昹㙣㌴㌹慤戱㙢戰㌷㤹攸㍢搹ㄹ㕥㤷搹攴愴ㄷ㍡扤㌳㑦攸㡤捥㤹㍦㙢㑥㑢㑢晣挴ㄳ攷搷㘹㜸㕥摤搱摥㤵㜵攲戹捦捡㘷㤸㍥搷㜴戴㌷慦㜶昲㥦㤵捦㕡昸㠴换捥㑣㉡㥡㐸㝦㐶㑥〳挴扢愵搳改㑢㜰㘰ㅣ㈷㥢㐸㙦㙣㐶戳㡢㠰㠶㌴慦戹㉤㤷ㅢ㑣つ㜰㡣㍢㥣㘴㜲慤ㄳ攷㠰攸㔴㘷㉥摦ㄵ捤愶㜲㜵㈹攲攷㘴㥤㜴㥦㤳㥢㤰㕡㍣搴攷㈴慤㘱㉥㤴摡㄰捤慥㡥愶㥣㙡㌲つ…
Decisioneering:7.0.0.0	Decisioneering:7.0.0.0				Decisioneering:7.0.0.0			Decisioneering:7.0.0.0		Decisioneering:7.0.0.0	Decisioneering:7.0.0.0
CB_Block_7.0.0.0:1	CB_Block_0				CB_Block_0			CB_Block_0		CB_Block_0	CB_Block_0
㜸〱敤㕢ぢ㜰㔴搷㜹摥戳搲㕤敤㕤㐹㘸㜹㥡㤷㘱㈱㤴㤷㡣㠲㜸搸搸㐰㠴戴㐲㐲㈰㤰㐰〲㑣搲㔴扥摡扤㔷㕡戴扢㔷扥㜷〵挸昵㌸㌶㈱㤳挴㠹㍢㌶㑤㙡ㄳ㤳㠹㠳摤㐹㕣挷㈴㘹㕡ㄷ㈷㑥㡣摢㌴㑥㘳㍢㡤㕤㘸㥢㜶摡ㄲ㈷㤳㑣摡㌸㐳㙢㥡㐹㙤〷昷晢捥扤晢搰敥㕤昱㙣㠶捥戰戰晦㥥㜳晥晦㍣敥㝦晥搷昹敦㤱㑦昸㝣扥㜷昱攱㉦㍦㤵㉣捣敥ㄹ戵㌳㝡慡㈱㙡㈶㤳㝡㉣㤳㌰搳㜶㐳戳㘵㘹愳㥤〹㍢㔳〱㠲㐰㕦〲㜸㕢改戳ㄳ㜷改挱扥㝤扡㘵㠳㐸昱昹㠲㐱搵て㍣㑡昲ㅢ捥㔶㔴昶㔲㉢〹㠸㔳〳〴㔵〰㌵㐱㠰摥㘸㑢㔷晦㕥捣搴㤳㌱㉤晤愶挸㉥㘷扣昵㡤㡤つ㡤つ慢㙥㘹扣戹㘱昹㑤㤱攸㐸㌲㌳㘲改敢搳晡㐸挶搲㤲㌷㐵扡㐷晡㤳㠹搸ㄶ㝤戴搷ㅣ搲搳敢昵晥攵㉢晢戵㔵㙢ㅡ㔷慤㕥㙤摣㝡敢㥡ㅡㄵ㈳㜷㐷㕢㌶改挹㘱㡣㜷戵㐶つ㘱搴㙤搱㤶㙥㑢㌷慥搶㤸ち㤹㔳摦慡挷ㄲ攴愲慥㕢㠹昴㐰㐳戴〵晦ぢ戸㠲摡㉤つ㕤㍤扤㤶㥥㡥㑢ㄶ愶扡㘲晤扢戴攴㠸ㅥ㐸挹挵〴㔳扢㌴㙢㥢㤶搲㙢㔳㍢㙤㝤㠷㤶ㅥ搰㔹㔳㔲敤㈳㠹㜸㈵昶戵㘲㠹搷ㄴ㉥㝢ㅡ扡愲㉤搱㐱捤…	㜸〱敤㕣㝢㜰㕣搷㔹摦戳搲慥昶慥㈴㑢㝥挷捥愳慡搳㌴㘹攴㈸㤶㘳㈷㑤㔲㔷搶挳㤶㥤昸㈱㕢戲㥤戴戴捡搵敥扤搶挶晢戰敦扤㤲慤㤲㈱愱㐹㠷〰㈵㤰〰㘹〳㤹㘹〸捣㌰扣挲㠴㌲㠱㌲晣挳っ㌳㉤㙤㍡㠴㤹ㄶ㈸ㄴ挶つ㥤㤶㤹㌰搴㔰ㅥ〱〲攱昷晢捥戹扢㜷㔷摡㙢㜹㤳㠰搲搱㤵敦户攷㝥攷㜱捦攳㝢㥤敦㍢搷〹㤵㐸㈴摥挴挵㕦㕥敤㑣㕣㌳戹攰〷㑥㘹㘰戴㔲㉣㍡戹愰㔰㈹晢〳挳㥥㘷㉦ㅣ㉡昸㐱ㅢち愴愷ぢ挸昷㔳搳㝥攱ㄳ㑥㘶㝡摥昱㝣ㄴ㑡㈵ㄲ㤹㡣㤵㐴㍥ㅢ攱摤ㅢ㍥㔸慣搵搵づ㌰㌵㍡㜲㜴收㐱戴㍡ㄹ㔴㍣㘷㝢摦㐹㕤㜷捦攰攰挰攰挰慥㍢〶㙦ㅦ搸戱扤㙦㜴慥ㄸ捣㜹捥㥥戲㌳ㄷ㜸㜶㜱㝢摦挴摣㑣戱㤰扢搷㔹㤸慡㥣㜱捡㝢㥣㤹ㅤ户捤搸扢㍥㌸戸㙢昷㙥昷捥㍢㍦搸㠵㔷㈷㡥㡣㡥㑣㜸㡥敢扦㑤㙤愶搸攵㕤㘳㑥慥挰戱㌹㡥㔷㈸㥦ㅥㄸㅤ挱扦㐸晦昱㜴挷挰攴慣攳〴㝣戵攳㌹攵㥣攳㕢愸搸㔹ㅡ昶晤戹搲㔹㑥㥥㔵摡㡦愱收㙣㍦㐸㤵㐶㥤㘲搱㉡㠵慤㘶㑡㐷㌱㜷㐵㝢愱慢㌴改㤴晤㐲㔰㤸㉦〴ぢ改搲ㄴㅡ捡㜷㤷㑥昸捥㜱扢㝣摡㌹㘲㤷㥣㔴…				㜸〱敤㕣㝢㜰㕣搷㔹摦戳搲慥昶慥㈴㑢戶晣㠸㥤㤷㥡㌴㑤ㅡ㌹㡡攵搸㐹㤳搴㤵昵昰㉢昱㐳戶㘴㍢㙥㈹捡搵敥扤搶挶晢㔰敥扤㤲慤ㄲ㐸㘸摡愱搰㌶㤰㔰搲〶㌲搳㄰㤸㘱㜸㠵〹㘵〲〵晥愱挳㑣㑢㐹㠷挲戴搰㐲㘱摣搰愱捣戴㐳つ攵㤱㠱㐰昸晤扥㜳敥敥摤㤵昶㕡搹㈴愰㜴㜴攵晢敤戹摦㜹摣昳昸㕥攷晢捥㜵㐲㈵ㄲ㠹㔷㜱昱㤷㔷㍢ㄳ㔷㑤㉥晡㠱㔳ㅡㅣ慢ㄴ㡢㑥㉥㈸㔴捡晥攰㠸攷搹㡢㠷ぢ㝥搰㠶〲改改〲昲晤搴戴㕦昸㠰㤳㤹㕥㜰㍣ㅦ㠵㔲㠹㐴㈶㘳㈵㤱捦㐶㜸昷㠶てㄶ㙢㜵戵〳㑣㡤㡤ㅥ㥢㜹〰慤㑥〶ㄵ捦搹摥㝦㑡搷摤㌳㌴㌴㌸㌴戸敢㡥愱摢〷㜷㙣敦ㅦ㥢㉦〶昳㥥戳愷散捣〷㥥㕤摣摥㍦㌱㍦㔳㉣攴敥㜵ㄶ愷㉡攷㥣昲ㅥ㘷㘶挷㙤㌳昶慥㜷つ敤摡扤摢扤昳捥㜷㜵攱搵㠹愳㘳愳ㄳ㥥攳晡㙦㔰㥢㈹㜶㜹搷戸㤳㉢㜰㙣㡥攳ㄵ捡㘷〷挷㐶昱㉦搲㝦㍣摤㌱㌸㌹敢㌸〱㕦敤㜸㑥㌹攷昸ㄶ㉡㜶㤶㐶㝣㝦扥㌴挷挹戳㑡晢㌱搴㥣敤〷愹搲㤸㔳㉣㕡愵戰搵㑣改ㄸ收慥㘸㉦㜶㤵㈶㥤戲㕦〸ちぢ㠵㘰㌱㕤㥡㐲㐳昹敥搲㐹摦㌹㘱㤷捦㍡㐷敤㤲㤳㉡…			㜸〱敤㕣㙢㙣ㅣ搷㜵摥ㄹ㜲㤷㍢㑢㔲愴㐵㔹戲攴ㄷㄳ挷戱㘳慡戴㈸㑢戶㤵㐶愵昹㄰㈹捡㤴㐴㡢㤴㘴㈷づ攸攱敥っ㌹搶捥㉣㍤㌳㑢㠹㠹㕢㍢㠹㤱愴て㌷㡤昳㜰ㅤ愴㠸攳㕦㙤㤳戶㌱㤰㈶敥攳㑦㠱戶㑥ぢ扢㉤搰〴㐵㠱晥㜰㠳愲〵摡愲㌰搰㍦昹ㄱ㈰晤扥㜳㘷㜶㘷㤷摣㈱扤戶㕢扡攰㤵㜹昶捥戹㡦戹昷㥥㜳捦㌹昷㥣㍢捥㘸㤹㑣收㘷㐸晣㘵敡㘴收愶昹昵㈰戴摣攱㠹㑡戹㙣ㄵ㐳愷攲〵挳㘳扥㙦慥捦㍡㐱搸㠱ち戹㐵〷攵㐱㜶㌱㜰㍥㘱攵ㄷ搷㉣㍦㐰愵㙣㈶㤳捦ㅢ㍡捡搹〹晦晡攳〷㠳慤㝡㍡〱ㄶ㈶挶捦㉦㍤㡥㕥攷挳㡡㙦ㅤㅥ扣愴摡㥥ㅣㄹㄹㅥㄹ㍥㜶摦挸扤挳㐷づて㑥㔴换㘱搵户㑥㝡㔶㌵昴捤昲攱挱戹敡㔲搹㈹㍥㘸慤㉦㔴慥㔸摥㐹㙢改挸㍤㑢收戱晢㐷㡥ㅤ㍦㙥㥦㌸㜱㝦て㕥㥤㌹㌷㌱㍥攷㕢㜶昰づ昵㤹攵㤰㡦㑤㕡㐵㠷㜳戳㉣摦昱㤶㠷㈷挶昱㕦㘲晣㜸扡㙦㜸㝥挵戲㐲扥摡昲㉤慦㘸〵〶ㅡ㜶扢㘳㐱㔰㜵㔷戹㜸㠶㍢㠵愹ㄶ捤㈰捣扡ㄳ㔶戹㙣戸㜱慦㜹昷㍣搶慥㙣慥昷戸昳㤶ㄷ㌸愱戳收㠴敢㌹㜷〱ㅤ㤵㝡摤㡢㠱㜵挱昴㤶慤㜳愶㙢㘵摤…		㜸〱敤㕣㕤㙣ㅣ搷㜵摥ㄹ㜲㤷㍢㑢慥㐸㡢戲㘴㈹㡥捤挴㜱散㤸㉡㉤捡㔲ㅣ愷㔱㘹晥㠸ㄴ㘵㑡愲㐵㑡戲ㄳ愷昴㜰㜷㠶ㅣ㙢㘷㤶㥥㤹愵挴挴慤㥤挴㐸搲㌶㙥ㅡ户戱敢㈰㐵㕤㍦戵㑤晡㘳愰㑤搳扦㠷〲㘹㤳ㄶ㜶㕢愰〹㡡〲㝤㜰㠳愰㜹㘸㔱ㄸ攸㑢ㅥ〲愴摦㜷敥捣敥散㤲㍢愴搷㜶㑢ㄷ扣㌲捦摥㌹昷㘷敥扤攷摣㜳捥㍤攷㡥㌳㕡㈶㤳昹〹ㄲ㝦㤹扡㤹戹㜹㘱㈳〸㉤㜷㘴戲㕡愹㔸愵搰愹㝡挱挸戸敦㥢ㅢ㜳㑥㄰㜶愱㐲㙥挹㐱㜹㤰㕤ち㥣㑦㔸昹愵㜵换て㔰㈹㥢挹攴昳㠶㡥㜲㜶挲扦㠱昸挱㘰慢扥㙥㠰挵挹㠹ぢ换㡦愱搷㠵戰敡㕢㐷㠷㉥慢戶愷㐶㐷㐷㐶㐷㑥㥣ㅣ㍤㍥㜲散攸搰㘴慤ㄲ搶㝣敢㤴㘷搵㐲摦慣ㅣㅤ㥡慦㉤㔷㥣搲〳搶挶㘲昵慡攵㥤戲㤶㡦摤戳㙣㥥昸搰攸㠹㤳㈷敤晢敥晢㔰ㅦ㕥㥤㌹㍦㌹㌱敦㕢㜶昰ㄶ昵㤹攵㤰㑦㑣㔹㈵㠷㜳戳㉣摦昱㔶㐶㈶㈷昰㕦㘲晣㜸扡㜷㘴㘱搵戲㐲扥摡昲㉤慦㘴〵〶ㅡ昶扡攳㐱㔰㜳搷戸㜸㠶㍢㡤愹㤶捣㈰捣扡㤳㔶愵㘲戸㜱慦㜹昷〲搶慥㘲㙥昴戹ぢ㤶ㄷ㌸愱戳敥㠴ㅢ㌹㜷ㄱㅤ㤵㡢敥愵挰扡㘸㝡㉢搶㜹搳戵戲…	㜸〱敤㕣㝢㜰㕣搷㔹摦戳搲慥昶慥㈴㑢戶晣㠸㥤㐷搵愴㘹搲挸㔱㉣挷㑥㥡愴慥慣㠷㕦㠹ㅦ戲㈵摢㐹㑢㔱慥㜶敦㤵㌶摥㠷㜳敦㤵㙣㤵っ㐹㥢㜶㈸搰愶㑤ち㘹〳㤹㘹〸捣㌰扣挲㠴㌲㠱㌲晣挳っ㌳㉤挵ㅤ捡㑣ぢ㤴ㄶ㜰㐳㠷㌲㔳㠶ㅡち㈵〳㠱昰晢㝤攷摣摤扢㉢敤戵扣㐹㐰改攸捡昷摢㜳扦昳戸攷昱扤捥昷㥤敢㠴㑡㈴ㄲ慦攱攲㉦慦㜶㈶慥㤹㕣昴〳愷㌴㌸㔶㈹ㄶ㥤㕣㔰愸㤴晤挱ㄱ捦戳ㄷてㄷ晣愰つ〵搲搳〵攴晢愹㘹扦昰㐱㈷㌳扤攰㜸㍥ち愵ㄲ㠹㑣挶㑡㈲㥦㡤昰敥つㅦ㉣搶敡㙡〷㤸ㅡㅢ㍤㌶昳㄰㕡㥤っ㉡㥥戳扤晦㤴慥扢㘷㘸㘸㜰㘸㜰搷㥤㐳㜷っ敥搸摥㍦㌶㕦っ收㍤㘷㑦搹㤹て㍣扢戸扤㝦㘲㝥愶㔸挸摤攷㉣㑥㔵捥㌸攵㍤捥捣㡥摢㘷散㕤敦ㅥ摡戵㝢户㝢搷㕤敦敥挲慢ㄳ㐷挷㐶㈷㍣挷昵摦愰㌶㔳散昲慥㜱㈷㔷攰搸ㅣ挷㉢㤴㘷〷挷㐶昱㉦搲㝦㍣摤㌹㌸㌹攷㌸〱㕦敤㜸㑥㌹攷昸ㄶ㉡㜶㤶㐶㝣㝦扥㜴㤶㤳㘷㤵昶㘳愸㌹摢て㔲愵㌱愷㔸戴㑡㘱慢㤹搲㌱捣㕤搱㕥散㉡㑤㍡㘵扦㄰ㄴㄶち挱㘲扡㌴㠵㠶昲摤愵㤳扥㜳挲㉥捦㍡㐷敤㤲㤳…
Decisioneering:7.0.0.0	Decisioneering:7.0.0.0				Decisioneering:7.0.0.0			Decisioneering:7.0.0.0		Decisioneering:7.0.0.0	Decisioneering:7.0.0.0
								CB_Block_7.0.0.0:2		CB_Block_7.0.0.0:5
								㜸〱捤㝤〷㜸㔴挵晡㝥㈶㈱㑢㘶㈹㌹㈸㌶㔴〸〸㉡㉤愶ㄷㄴ〹㕤㥡〸〱扢㠶㈵搹㐰㈰〵㤳搰㙣愰搸㝢敦㕥ㄴ慦扤㕣ㅢ愲㘲㐷扤昶摥扤㔶㙣搷㡡㝡慦攵愲昲㝦摦㙦㘶㌶㘷㜷捦㠶挸扤晦攷昹ㅤ㤲㉦㌳敦扣昳㥤昹摥㜳㘶昷散昹㘶て㘹㉡㉤㉤㙤ㄳ㌶晥攵搶㠹㠵㥤㉡㤷戶戴㐶ㅢ㜲㐷㌷搵搷㐷慢㕢敢㥡ㅡ㕢㜲㐷㌶㌷㐷㤶㑥慥㙢㘹捤〰㈱㔴㔵㠷昶㤶捣慡㤶扡㈳愳㔹㔵㡢愲捤㉤㈰㘵愶愵㘵㘵改㜴戴敦㘰㝦㍤㔷搱散愵㍢搱㠰㤵愶㐳㌴㥤㘹戲㘸㌴㑤㤸愶ぢ㑤㔷㥡㙥㌴摤㘹戲㘹㍣㥡ㅥ㌴㕢搱㙣㑤搳㤳㘶ㅢ㥡㙤㘹戶愳搹㥥㠶晢搷扤㘸㜶㠴改扡ㄳ捣㡣搱愳愶捥㥥㠷㘸㉡㕢㥢㥡愳㐳㜲昶㌷㘳ㅥ㥥㥦㥦㥢㥦㕢㔴㥡㕦㤲㥢㌷㈴㘷昴挲晡搶㠵捤搱攱㡤搱㠵慤捤㤱晡㈱㌹晢㉤㥣㕤㕦㔷㍤㈹扡㜴㐶搳晣㘸攳昰攸散扣挲搹㤱愲戲晣愲攲攲摡昲昲戲慥㍢挳昳扥愳㐷敤搷ㅣ慤㙤昹㕦昹散㑤㥦㔳㐷㡦捡摤㌷摡晡扦昲搹〷㍥攱㜲㑣㔳㐳愴慥昱㝦攴㌴㤳挷戴㜸㑣戴扡㡥〷㍦ㅡ㙤慥㙢㥣㤳㡢㘱挷〹㡤㕡㘹敥挸㤶㤶㠵つぢ㜸ㅥ㡤㡥搶搷㑦㡦搶捡㐱㙦ㄸ搳…		㜸〱捤㝤〹㜸ㄴ㔵搶㜶㙥㐸㥡㔴ㄳ㐸戳㈹攲ㄶ㤴ㄱ〴㐴㐰㜱㜰㘵㡦㙣〲ㄲ〴㜵搰搰㐹㍡ㄲ㑣搲搸摤㘱ㄱ㐶ㄱ㌷㐰㐵〶ㄹ㐴㐵㐵㔴㐴〴〵㜴ㄴㄵ㌵ㄲㄷ㜴㄰㜷㐷ㄹ㐴〶㥤搱ㄹ㤷㐱㐴㐴摣晥昷㍤㔵户㔳搵㔵搵挹攷㍦㜹ㅥぢ晡攴摥戳搷㜹慢慡㙦㔵摤敡捡㔰ㄹㄹㄹ扦㘰攱㕦㉥㔹㙣ㅣ㔱㌸㈳㥥㠸㔴㜶ㅦㄸ慤愸㠸㤴㈴捡愳㔵昱敥晤㘳戱昰㡣ㄱ攵昱㐴ㄳ㈸〴㡡捡㈱㡦㘷ㄷ挵换㉦㡦攴ㄴ㑤㡤挴攲㔰捡捥挸挸挹㌱㌲㈱㍦捣晡㠴㜴挷愰㤵㤱㐵〲慤っ㈳㐰搲㤴㈴㠷挴㈰〹㤲㌴㈳挹㈵㘹㑥搲㠲㈴㡦㈴㐴搲㤲愴ㄵ㐹㙢㤲㌶㈴㙤㐹づ㈱㌹㤴愴ㅤ〹攳ㅢ敤㐹づ〷挹㍤〲㘴散挰〱愳㡡㈷㘳㙤ちㄳ搱㔸愴㕢晥㌸㌳攷㌳㝢昶散摥戳晢挹扤㝢昶敡摥愳㕢晥挰敡㡡㐴㜵㉣㜲㘶㔵愴㍡ㄱぢ㔷㜴换ㅦ㕤㕤㕣㔱㕥㌲㍣㌲㘳㙣昴搲㐸搵㤹㤱攲ㅥ㈷ㄵ㠷㑦敥搳昳攴摥扤换㑥㍤戵㑦敥㤱昰㍣㜲攰㠰搱戱㐸㔹晣㝦攵昳㈸晡ㅣ㌵㜰㐰昷㤱㤱挴晦捡攷搱昰〹㤷㠳愲㤵攱昲慡晦㤱搳㙣㘲㝡搲愰㐸㐹㌹挱㡦㐴㘲攵㔵㤷㜴㐷摡㡥㐲愳昷晢敥〵愸㜸㐹㌸㥥ㄸㄸ愹愸ㄸ…
								Decisioneering:7.0.0.0		Decisioneering:7.0.0.0
								CB_Block_7.0.0.0:1		CB_Block_7.0.0.0:4
								㜸〱攵扤〷㝣㔴㔵晡㍥㥥㤳㌲攴っ㈵ㄷ挴㠲㔲〲㡡愲㐰㑣㠵〴挴〴ㄲ㐰㍡ㄲ戰愱攲㤰㑣㐸㈴〵㤲搰慣㈸昶扡昶扥昶摥㕤㝢㔹搷扥㡡扤㘳㔹㔱散ㄵ㔷㜷搷敥敦㜹摥㜳捥攴捥捣㥤㄰昹敥晦昳搹捦攷㝦挹扣㜳捥晢扥攷㍤攷㜹敥㍤㜷敥摣昷捣㈵㑤愵愵愵晤㡥㡤敦摣㌲㔹攸㕦扤慡慤㍤摡㤴㔷搹搲搸ㄸ慤㘹㙦㘸㘹㙥换ㅢ摦摡ㅡ㔹㌵扤愱慤㍤〳づ愱〵つ戰户㘵㉤㘸㙢㌸㈴㥡扤㘰㜹戴戵つ㑥㔹㘹㘹搹搹㍡ㅤ昶㝥昶攵戹㡡㘶㉢㥤㐹〱慦㌴ㅤ愲攸㐶㤱㑤愱㈹挲ㄴ摤㈹㝡㔰昴愴攸㐵㤱㐳攱㔱昴愶攸㐳戱〵㐵㕦㡡㉤㈹戶愲搸㥡㘲ㅢち昶慦户愵搸づ愲㐷㝦㠸戹㤵ㄳ㘶㉤㍣ㄸ㘸慡摢㕢㕡愳㈳㜲昷㌲㘳ㅥ㔷㔰㤰㔷㤰㔷㍣扡㘰㔴㕥晥㠸摣捡㘵㡤敤换㕡愳攳㥡愳换摡㕢㈳㡤㈳㜲㘷㉦㕢搸搸㔰㌳㉤扡㙡㙥换攲㘸昳戸攸挲晣愲㠵㤱攲搲㠲攲㤲㤲扡戲戲搲ㅥ〳㄰㜹㘶攵㠴搹慤搱扡戶晦㔶捣㠱㡣㌹慢㜲㐲摥捣㘸晢㝦㉢收㈰挴㐴挸慡㤶愶㐸㐳昳㝦㈹㘸ㄶ昷㘹㐹㔵戴愶㠱㍢㍦ㅡ㙤㙤㘸㕥㤴㠷㘱挷ㄱ㡤摡攸扣昱㙤㙤换㥡㤶昰㌸慡㡣㌶㌶捥㠹搶挹㑥…		㜸〱捤㝤〷㜸ㄴ㔵昷㝥㙥㈰㑢㘶〹㘴㈹㉡〲㥦㠶愲㈰㈰〲〲㠲〸〲〹㐸㤳ㄶ㡡〵㠵㤰㙣㈴㤲㠲搹つ搲㔴ㄴ昵戳㉢㔸㍥挱㠲〵ㄱㄵ戱昷ㄶ〱戱㘲慦㠸㠸挰㘷㉦愰㠸㠰愸晦昷㍤㜳敦敥捣散散㤲㥦晦㉦捦攳㤲㍤摣㝢捥㝢捦㍤㜳摥㍢戳㜷㘶敦散愴愹戴戴戴扦昰攲晦㝣搵㘵愱㘵晥散㐸㌴㕣搶㌹户愲戴㌴㕣ㄸ㉤愹㈸㡦㜴ㅥ㔰㔹㔹㌰㝢㐴㐹㈴㕡〷㠰挰攴ㄲ搸㈳ㄹ㤳㈳㈵㜳挲㤹㤳㘷㠶㉢㈳〰㘵愴愵㘵㘶㕡改戰ㅦ慣摦㈱㔳戱搸捡慡㑢〱㔴㥡ㄵ愰愸㐷㤱㐹㘱㔱〴㈹敡㔳㘴㔱㌴愰㘸㐸㤱㑤ㄱ愲㘸㐴搱㤸愲〹㐵㔳㡡〳㈸づ愴㌸㠸愲ㄹ〵晢户㥡㔳戴㠰挸㙡〹㌱㉥㜷攰愸愹㘷㘲㙢昲愳ㄵ㤵攱㑥㌹ㄳ散㤸晢㜶敤摡戹㙢攷敥㍤扡㜶敢摣愵㔳㑥㙥㔵㘹戴慡㌲摣户㍣㕣ㄵ慤㉣㈸敤㤴㌳扡㙡㙡㘹㐹攱昰昰散㜱ㄵ搳挳攵㝤挳㔳扢ㅣ㍤戵愰㝢慦慥摤㝢昴㈸敥摤扢㔷搶扦攰㜹㘴敥挰搱㤵攱攲挸晦捡攷㈱昴㌹㉡㜷㘰攷㤱攱攸晦捡攷愱昰〹㤷㜹ㄵ㘵〵㈵攵晦㈳愷ㄹ攴昴攸扣㜰㘱〹挹て㠷㉢㑢捡捦攸㡣戰㕤㠹㐶敤㤸捥㠳㤱昱挲㠲㐸㌴㌷㕣㕡㍡㌶㕣㑣…
								Decisioneering:7.0.0.0		Decisioneering:7.0.0.0
										CB_Block_7.0.0.0:3
										㜸〱捤㝤〹㜸ㄴ㔵昶㝤㕥㈰㑤慡〹愴〵㔴挴㉤〸〲〲㈲扢愲戲〶㤰㝤ぢ㈲㉡ㅡ㥡愴㈳搱㉣㤰〵㐱㔱㔰挶ㅤ搱㐱〷ㄵ㜵㔰㔴㐴㔴㔴㜴ㅣ㔷〸〴ㄱㄱ㌷摣ㄹ㐴㐴ㅤ㜵㜴ㄴ㌷挴晤㝦捥慤昷扡慢慡慢㥡晣晣㑦扥捦㈶戹扣㜷敦㜹昷摥扡愷昶㝥㤵㑡㔳㘹㘹㘹扦攳挳晦昹㘹挸挶㘱㜹㜳㉡慢㘲愵㕤㜲换㑢㑡㘲〵㔵挵攵㘵㤵㕤〶㔶㔴㐴攷㡣㉡慥慣㙡〰㐰㈸扦ㄸ昶捡㡣晣捡攲ぢ㘲㤹昹戳㘲ㄵ㤵〰㘵愴愵㘵㘶㕡改戰ㅦ愲㝦㈳愶㘳㜱㤴搵㤰〲愸㌴㉢㐴搱㠸㈲㤳挲愲〸㔳㌴愶挸愲㘸㐲搱㤴㈲㥢㈲㐲㜱〰㐵㌳㡡收ㄴ㉤㈸づ愴㌸㠸攲㘰㡡㤶ㄴ㡣㙦戵愲㌸ㄴ㈲敢㌰㠸㠹戹㠳挶㑥㍢ㄷ㑢㤳㔷㔵㕥ㄱ敢㥣㌳挹捥戹㙦户㙥㕤扡㜵改搹慢㕢昷㉥㕤㍢攷攴㔶㤷㔴㔵㔷挴晡㤶挵慡慢㉡愲㈵㥤㜳挶㔵㑦㉢㈹㉥ㄸㄹ㥢㌳戱晣扣㔸㔹摦搸戴慥㍤愶㐵㝢㥥搰慤㘷慦㕥㐵㝤晡㥣㤰㜵㌸㍣㡦挹ㅤ㌴慥㈲㔶㔴昹扦昲㜹〴㝤㡥捤ㅤ搴㘵㑣慣敡㝦攵昳㐸昸㠴换挱攵愵搱攲戲晦㤱搳っ㜲摡㘳㜰慣愰㤸攴挷㘲ㄵ挵㘵攷㜴㐱摡慥㐲愳㜷㝣㤷愱愸㜸㐱戴戲㉡㌷㔶㔲㌲㈱㔶…
										Decisioneering:7.0.0.0
										CB_Block_7.0.0.0:2
										㜸〱捤㝤〹㜸ㄴ㐵晡㝥㉡㈴㐳㝡〸㈴㈲㈲敢㝡〴㘵ㄵ〱㈳㈰㜸ㅦ摣〲㜲挹改㠱㠴㤰㑣㈴㥡㘴㜰㘶㠲㠰㜸摦〸愸㠸㌷〲㕥〸㠸㜸㉢㉡㘲㈴㠸ㄷ攰捤㉡㈲戲敡慡扢ㅥ慢㉥攲㠵晡㝦摦慦扢㤲敡㙢㤲㥦晦捤昳㌸㌰㕦慡扥扢摦慦愷愷扡扢㙡㍡㐳㘵㘴㘴晣㡥ㄷ晦昲㤵挵挶摥愳愶㈷㔳戱捡挲扥昱㡡㡡㔸㐹慡㍣㕥㤵㉣散㥤㐸ㄴ㑦ㅦ㔲㥥㑣㌵㠳㐲愴愸ㅣ昲㘴㜶㔱戲㝣㐶㉣愷㘸㙡㉣㤱㠴㔲㜶㐶㐶㑥㡥㤵〹昹㕦㥣㜷扥敥㔸戴戲戲㐸愰㤵㘱㐵㐸㥡㤳攴㤰㔸㈴㔱㤲ㄶ㈴戹㈴㉤㐹㕡㤱攴㤱攴㤳散㐶搲㥡㘴㜷㤲㌶㈴㝢㤰戴㈵搹㤳愴ㅤ〹攳㕢㝢㤱晣ㄵ㈴㜷㙦㤰搱㝤晢っ㥦㜴ㄶ戶㘶㔴㉡㥥㠸㜵㈹ㄸ㙢攷㝣㕣户㙥㠵摤ち㝢昴散搶扤戰㙢㤷㠲扥搵ㄵ愹敡㐴散戸慡㔸㜵㉡㔱㕣搱愵㘰㐴昵愴㡡昲㤲㤳㘲搳㐷挷捦㡥㔵ㅤㄷ㥢搴昵戰㐹挵㍤㡥散搶愳㘷捦戲愳㡥㍡㌲㜷ㅦ㜸ㅥ搶户捦㠸㐴慣㉣昹扦昲戹㉦㝤づ敦摢愷㜰㔸㉣昵扦昲戹ㅦ㝣挲㘵扦㜸㘵㜱㜹搵晦挸㘹㌶㙢㝡㔸扦㔸㐹㌹㡢ㅦ㡢㈵捡慢捥㉣㐴摡㉥愰搱㍢愲㜰〰㄰㉦㈹㑥愶晡挶㉡㉡㐶挶捡㔸昷摣…
										Decisioneering:7.0.0.0
										CB_Block_7.0.0.0:1
										㜸〱捤㕤〹㜸ㄴ㔵戶捥つ㐹㤳㙡〲㠹㠸戸㡣㑢㔰㔴〴㡣愰㠰攲挶ㄶ㄰㤰㑤㐰摣〹㈱改㐸㌰㐹㘳㜷㠳㠰愸㈸敡戸〰㍡㠸㡣㈰㙥愸㠸〸戸㡥㉢㘲㌴愸攸〰㍡㉥㡣㈲㈲てㄹ㜵挶㘵㔰㤱挱晤晤晦愹扡㐹㉤户㍡㜹扥挹昷㔹摡㠷㝢捦㌹昷㥣㔳晦摦换慤慡㕢愹っ㤵㤱㤱昱㉢㌶晥换㉤㡢㡤〳㐷㑤㑢愶㘲㔵㠵晤攲㤵㤵戱搲㔴㐵扣㍡㔹搸㈷㤱㈸㤹㌶愴㈲㤹㙡〶㠷㐸㜱〵散挹散攲㘴挵昴㔸㑥昱㤴㔸㈲〹愷散㡣㡣㥣ㅣ㉢ㄳ昶晤㥤㔷扥敥㔸ㅣ㘵㘵㔱挰㉢挳㡡㔰㌴愷挸愱戰㈸愲ㄴ㉤㈸㜲㈹㕡㔲戴愲挸愳挸愷搸㡢愲㌵挵摥ㄴ㙤㈸昶愱㘸㑢戱㉦挵㝥ㄴ捣㙦ㅤ㐰昱〷㠸摣〳㈱㐶昷敢㍢㝣晣㐴散捤愸㔴㍣ㄱ敢㕣㌰挶慥昹㤴慥㕤ぢ扢ㄶ㜶敢摥昵搸挲㉥㥤ぢ晡㑤慥㑣㑤㑥挴㑥愹㡥㑤㑥㈵㑡㉡㍢ㄷ㡣㤸㍣扥戲愲昴昴搸戴搱昱㡢㘲搵愷挴挶㜷㌹㙥㝣㐹户ㄳ扡㜶敢摥扤扣㘷捦ㄳ㜲て㐲攴㘱晤晡㡥㐸挴捡㤳晦慤㤸〷㌳收昰㝥㝤ぢ㠷挵㔲晦慤㤸㠷㈰㈶㐲ㄶ挵慢㑡㉡慡晦㑢㐱戳挹改㜱㐵戱搲ち㤲ㅦ㡢㈵㉡慡㉦㉣㐴搹ㅥ愰搱㍢扥㜰〰㄰㉦㉤㐹愶晡挵㉡㉢…
										Decisioneering:7.0.0.0

## Sheet: COVID_Econ
Model developed by PHIOCR team at CUNY Graduate School of Public Health & Health Policy
Date: 10.14.2020
Year to Discount To:		2020
Number of:
AgeGroup	Treated	Total Infected from SEIR Model	Symptomatic Cases From SEIR Model	Outpatient Visits	Phone Consults	Mild Infections (Not Progress to Severe)	Hospitalizations	Non-ICU Hospitalizations	Hospitalizations (Pneumonia), Non ICU	Hospitalizations (Non-pneumonia), Non ICU	ICU Stays	ICU Stays (Sepsis)	ICU Stays (ARDS)	Number Deaths
overall	0	2.83098e+08	2.32503e+08
0 to 17	0		1.16252e+07	4.10516e+06	7.52001e+06	1.12684e+07	356745	295555	233489	62066.6	61189.5	15971.2	45218.3	7665.47
18 to 44	0		9.06764e+07	2.84266e+07	6.22498e+07	8.55543e+07	5.12206e+06	4.34197e+06	3.43016e+06	911814	780090	203613	576476	381528
45 to 64	0		7.67261e+07	2.40533e+07	5.26729e+07	6.59691e+07	1.0757e+07	8.75513e+06	6.91655e+06	1.83858e+06	2.00188e+06	522516	1.47936e+06	2.23302e+06
65+	0		5.34758e+07	3.31682e+07	2.03076e+07	3.74337e+07	1.60421e+07	1.3666e+07	1.07962e+07	2.86987e+06	2.37603e+06	620175	1.75586e+06	9.73432e+06
TOTAL	0		2.32503e+08	8.97533e+07	1.4275e+08	2.00226e+08	3.22779e+07	2.70587e+07	2.13764e+07	5.68232e+06	5.21919e+06	1.36227e+06	3.85692e+06	1.23565e+07
	Resource Use:				Costs:
AgeGroup	Hospital (General Ward) Bed Days	ICU Bed Days	Ventilator Days	Patients Requiring Ventilator	Treatment Costs	Third-Party Payer Costs	Productivity Losses	Societal	QALYs Lost
0 to 17	1.29345e+06	546042	432201	45218.3	0	6.57996e+09	2.88823e+10	3.54623e+10	299298
18 to 44	1.76979e+07	7.30044e+06	5.03955e+06	576476	0	7.1443e+10	6.05568e+11	6.77011e+11	9.84995e+06
45 to 64	4.10039e+07	1.70802e+07	1.15436e+07	1.47936e+06	0	1.60894e+11	2.26653e+12	2.42742e+12	4.0189e+07
65+	6.76028e+07	2.01941e+07	1.4582e+07	1.75586e+06	0	2.08296e+11	6.85958e+12	7.06787e+12	1.1928e+08
TOTAL	1.27598e+08	4.51208e+07	3.15974e+07	3.85692e+06	0	4.47213e+11	9.76056e+12	1.02078e+13	1.69618e+08
Total Hospital Days	1.72719e+08

## Sheet: COVIDInputs
General Parameters
Parameter	Value
Discount Rate	1.03
Symptomatic Illness	0.821283	0.178717	distribution is for prob of being asymptomatic
Duration of Symptoms	8.6334
Duration Outpatient Visit	4
Prob Miss Work/School	1
Work/School Days Missed	8.6334
Heathly QALY Values
1-17 years	1
18-64 years	0.92
65+ years	0.84
Utility Weights
Flu, No Hosp	0.702646
Pneumonia	0.495258
Severe non-pneumonia	0.528573
Sepsis	0.463891
ARDS	0.108167
Outcome Probabilities		Age Specific Probabilities:		outpatient visit			Hospitalization Given COVID-19	ICU admission (given hosp)	Mortality Non-ICU	Mortality ICU
Parameter	Value		Parameter	Value			Value	Value	Value	Value
			0to4	0.453816		0-17	0.0306873	0.171522	0.0214873	0.0214873
			5to17	0.315905		18-44	0.0564873	0.1523	0.0744873	0.0744873
pnuemonia	0.79		18to49	0.313495		45-64	0.1402	0.1861	0.207587	0.207587
			50to64	0.313495		65+	0.299987	0.148113	0.6068	0.6068
Mild illness			65+	0.620248
Ventilator Use if ICU	0.738987
						Multiplier for SA:	1	1	1
Costs
				Age Specific Costs:	Hospitalization for ARDS			Hospitalization for Sepsis				NPV Productivity Losses Due to Mortality
Parameter	Value	Year of Value	Discounted to Current Year		Value	Year of Value	Discounted to Current Year	Value	Year of Value	Discounted to Current Year		Current Year Values
Outpatient visit	129.38	2020	129.38	<1		2016	0
Yeary wage	43979.5	2018	46657.8	1to17	37504.5	2016	42211.7	20118.3	2016	22643.4	0to17	1.38856e+06
Hourly Wage	21.1463	2018	22.4341	18to44	23260.8	2016	26180.2	38700.9	2016	43558.2	18to44	1.21114e+06
General ward bed day	2715.11	2016	3055.88	45to64	17645.7	2016	19860.4	34358.1	2016	38670.4	45to64	958511
ICU bed day	4300	2010	5778.84	65to84	16630	2016	18717.2	26910.4	2016	30287.9	65to74	695032
Phyisican hourly wages	96.98	2018	102.886	85+	14702.8	2016	16548.1	20118.3	2016	22643.4	85+	216234
Over the Counter Meds (OTC) Adults	0.0743933	2020	0.0743933		Hospitalization for Pneumonia
OTC Kids - per day	3.48389	2020	3.48389	1to17	11054.3	2016	12441.7
Hospitalization for Severe Non-pneumonia	6058.51	2016	6818.9	18to44	9411.67	2016	10592.9
Cost Treatment	3			45to64	12155.3	2016	13680.9
Telephone consult	14.8	2020	14.8	65to84	10891.3	2016	12258.2
				85+	9750.78	2016	10974.6
Outcome Durations/Numbers
	Hospitalization for ARDS	Hospitalization for Severe Non-Pneumonia	Hospitalization in ICU for Sepsis	Hospitalization for Pneumonia
all ages		3.0989
<1
1to17	9.55811		7.12787	4.71593
18to44	8.74199		11.1038	4.33573
45to64	7.80308		10.596	5.10461
65to84	8.30478		9.0492	5.43799
85+	5.96707		7.12787	5.00008
Phone Consult	17
Phyisican time for outpatient visit	33.2695
OTC - total doses	51.8004
Duraton Treatment	10
Mild symptoms prior to Hosp	7
Outcome QALY Losses
	Mild Infection	Pneumonia	Severe Non-Pneumonia	Sepsis	NPV Lifetime Loss	ARDS	Mild Prior to Hosp
0 to 17	0.00703336	0.00652145	0.00400248	0.0104694	28.0497	0.0233541	0.00570268
18 to 44	0.00647069	0.00551604	0.00368228	0.0249604	24.1943	0.0196512	0.00524646
45 to 64	0.00647069	0.00649423	0.00368228	0.0143183	17.7431	0.0175406	0.00524646
65 to 74	0.00590802	0.00631676	0.00336208	0.0111648	12.2111	0.017045	0.00479025
85+	0.00590802	0.00631676	0.00336208	0.00879427	3.96236	0.012247	0.00479025

## Sheet: LifetimeLosses
				ProdLosses!B6*(1/0.03)*(1-EXP(-0.03*VLOOKUP(ProdLosses!L5,ProdLosses!A8:B115,2,FALSE)))																				Life Expectancy at Birth
Healthy QALY Values
1-17 years	1			ProdLifeLoss *discounted *from that age in start year values
18-64 years	0.92				0 to 17 years	5 to 17 years	18 to 44 years	45 to 64 years	65to74 years	85+
65+ years	0.84			Start Age	8.5	11	31	54.5	69.5	90
				Age at Death for Start Age	82.44	80.49	81.28	85.93	88.74	94.99
				NPV QALYs Lost	28.0497	27.901	24.1943	17.7431	12.2111	3.96236
Age	Life Expectancy at given Age	Age at Death			NPV Wages for Start Age	NPV Wages for Start Age	NPV Wages for Start Age	NPV Wages for Start Age	NPV Wages for Start Age	NPV Wages for Start Age
0	78.91	78.91			0	0	0	0	0	0
1	78.37	79.37			0	0	0	0	0	0
2	78.37	80.37			0	0	0	0	0	0
3	78.37	81.37			0	0	0	0	0	0
4	78.37	82.37			0	0	0	0	0	0
5	74.44	79.44			0	0	0	0	0	0
6	74.44	80.44			0	0	0	0	0	0
7	74.44	81.44			0	0	0	0	0	0
8	74.44	82.44			0	0	0	0	0	0
9	74.44	83.44			0.985329	0	0	0	0	0
10	69.49	79.49			0.95663	0	0	0	0	0
11	69.49	80.49			0.928767	1	0	0	0	0
12	69.49	81.49			0.901716	0.970874	0	0	0	0
13	69.49	82.49			0.875452	0.942596	0	0	0	0
14	69.49	83.49			0.849954	0.915142	0	0	0	0
15	64.54	79.54			0.825198	0.888487	0	0	0	0
16	64.54	80.54			0.801163	0.862609	0	0	0	0
17	64.54	81.54			0.777828	0.837484	0	0	0	0
18	64.54	82.54			0.694759	0.748044	0	0	0	0
19	64.54	83.54			0.674523	0.726256	0	0	0	0
20	59.97	79.97			0.654877	0.705103	0	0	0	0
21	59.97	80.97			0.635803	0.684566	0	0	0	0
22	59.97	81.97			0.617284	0.664628	0	0	0	0
23	59.97	82.97			0.599305	0.645269	0	0	0	0
24	59.97	83.97			0.58185	0.626475	0	0	0	0
25	54.97	79.97			0.564903	0.608228	0	0	0	0
26	54.97	80.97			0.548449	0.590513	0	0	0	0
27	54.97	81.97			0.532475	0.573314	0	0	0	0
28	54.97	82.97			0.516966	0.556615	0	0	0	0
29	54.97	83.97			0.501909	0.540403	0	0	0	0
30	50.28	80.28			0.48729	0.524663	0	0	0	0
31	50.28	81.28			0.473097	0.509382	0.92	0	0	0
32	50.28	82.28			0.459318	0.494545	0.893204	0	0	0
33	50.28	83.28			0.445939	0.480141	0.867188	0	0	0
34	50.28	84.28			0.432951	0.466156	0.84193	0	0	0
35	45.62	80.62			0.420341	0.452579	0.817408	0	0	0
36	45.62	81.62			0.408098	0.439397	0.7936	0	0	0
37	45.62	82.62			0.396211	0.426599	0.770486	0	0	0
38	45.62	83.62			0.384671	0.414174	0.748044	0	0	0
39	45.62	84.62			0.373467	0.402111	0.726256	0	0	0
40	40.98	80.98			0.36259	0.390399	0.705103	0	0	0
41	40.98	81.98			0.352029	0.379028	0.684566	0	0	0
42	40.98	82.98			0.341775	0.367988	0.664628	0	0	0
43	40.98	83.98			0.331821	0.35727	0.645269	0	0	0
44	40.98	84.98			0.322156	0.346864	0.626475	0	0	0
45	36.4	81.4			0.312773	0.336761	0.608228	0	0	0
46	36.4	82.4			0.303663	0.326953	0.590513	0	0	0
47	36.4	83.4			0.294818	0.31743	0.573314	0	0	0
48	36.4	84.4			0.286232	0.308184	0.556615	0	0	0
49	36.4	85.4			0.277895	0.299208	0.540403	0	0	0
50	31.93	81.93			0.269801	0.290493	0.524663	0	0	0
51	31.93	82.93			0.261942	0.282032	0.509382	0	0	0
52	31.93	83.93			0.254313	0.273818	0.494545	0	0	0
53	31.93	84.93			0.246906	0.265842	0.480141	0	0	0
54	31.93	85.93			0.239714	0.2581	0.466156	0	0	0
55	27.66	82.66			0.232732	0.250582	0.452579	0.906503	0	0
56	27.66	83.66			0.225954	0.243284	0.439397	0.8801	0	0
57	27.66	84.66			0.219373	0.236198	0.426599	0.854466	0	0
58	27.66	85.66			0.212983	0.229318	0.414174	0.829579	0	0
59	27.66	86.66			0.20678	0.222639	0.402111	0.805416	0	0
60	23.61	83.61			0.200757	0.216154	0.390399	0.781957	0	0
61	23.61	84.61			0.19491	0.209859	0.379028	0.759182	0	0
62	23.61	85.61			0.189233	0.203746	0.367988	0.73707	0	0
63	23.61	86.61			0.183721	0.197812	0.35727	0.715602	0	0
64	23.61	87.61			0.17837	0.19205	0.346864	0.694759	0	0
65	19.74	84.74			0.158116	0.170243	0.307478	0.615869	0	0
66	19.74	85.74			0.153511	0.165284	0.298522	0.597931	0	0
67	19.74	86.74			0.14904	0.16047	0.289827	0.580516	0	0
68	19.74	87.74			0.144699	0.155796	0.281386	0.563607	0	0
69	19.74	88.74			0.140484	0.151259	0.27319	0.547192	0	0
70	16.05	86.05			0.136392	0.146853	0.265233	0.531254	0.827677	0
71	16.05	87.05			0.13242	0.142576	0.257508	0.515781	0.80357	0
72	16.05	88.05			0.128563	0.138423	0.250008	0.500758	0.780165	0
73	16.05	89.05			0.124818	0.134391	0.242726	0.486173	0.757441	0
74	16.05	90.05			0.121183	0.130477	0.235656	0.472012	0.73538	0
75	12.65	87.65			0.117653	0.126677	0.228792	0.458264	0.713961	0
76	12.65	88.65			0.114226	0.122987	0.222128	0.444917	0.693166	0
77	12.65	89.65			0.110899	0.119405	0.215659	0.431958	0.672977	0
78	12.65	90.65			0.107669	0.115927	0.209377	0.419377	0.653376	0
79	12.65	91.65			0.104533	0.112551	0.203279	0.407162	0.634345	0
80	9.61	89.61			0.101489	0.109272	0.197358	0.395303	0.615869	0
81	9.61	90.61			0.0985327	0	0.19161	0.383789	0.597931	0
82	9.61	91.61			0.0956628	0	0	0.372611	0.580516	0
83	9.61	92.61			0	0	0	0.361758	0.563607	0
84	9.61	93.61			0	0	0	0.351222	0.547192	0
85	7.02	92.02			0	0	0	0.340992	0.531254	0
86	7.02	93.02			0	0	0	0	0.515781	0
87	7.02	94.02			0	0	0	0	0.500758	0
88	7.02	95.02			0	0	0	0	0.486173	0
89	7.02	96.02			0	0	0	0	0	0
90	4.99	94.99			0	0	0	0	0	0.84
91	4.99	95.99			0	0	0	0	0	0.815534
92	4.99	96.99			0	0	0	0	0	0.791781
93	4.99	97.99			0	0	0	0	0	0.768719
94	4.99	98.99			0	0	0	0	0	0.746329
95	3.49	98.49			0	0	0	0	0	0
96	3.49	99.49			0	0	0	0	0	0
97	3.49	100.49			0	0	0	0	0	0
98	3.49	101.49			0	0	0	0	0	0
99	3.49	102.49			0	0	0	0	0	0
100	2.49	102.49			0	0	0	0	0	0
101	2.49	103.49			0	0	0	0	0	0
102	2.49	104.49			0	0	0	0	0	0
103	2.49	105.49			0	0	0	0	0	0
104	2.49	106.49			0	0	0	0	0	0
105	2.49	107.49			0	0	0	0	0	0

## Sheet: Population
US Census 2018
	for Entire US
ages 0-4	19810275		602507
Ages 5-14	41075169		1586386
Ages 15-17	12513898
Ages 18-44	117432564		3980609
Ages 45-64	83904335		2560057
Ages 65-74	30492316		1183211
Ages 75-84	15394374
Ages 85+	6544503	52431193	192748
TOTAL	327167434		10105518
For Model:	redo this call depending on population modeling
age group	Prob (%)	Prob Age Group Given COVID-19	Prob Age Group Given COVID-19 Hosp	For Entire US
0 to 4	0		0.00108333	0.0605509
5 to 17	0		0.00281667	0.163797
0 to 17	0.05	0.05	0.0039	0.224348
18 to 44	0.39	0.39	0.1985	0.358937
45 to 64	0.33	0.33	0.3523	0.256457
65+	0.23	0.23		0.160258
65to74	0.19	0.19	0.3565
85+	0.04	0.04	0.0888
total	1.23
	of 65+ if using region specific numbers only - not CDC
% 65 to 74	0.875179		0.875179	0.859917
% 85+	0.124821		0.124821	0.140083

## Sheet: SEIR
Transmission Variables
Total population size				tot_popn	327167434
Average number of individuals effectively contacted per time step				ecr	0.263158			Proportion of R0	R0	ecr	beta
Probability of effective contact between 2 individuals per time step		*value held to be daily based on baseline infectiousness		beta	8.04352e-10		Phase 1	0.44	1.1	0.55	1.6811e-09
Average rate of infectious disease onset per time step (f)				dis_rate	0.225564		Phase 2	0.43	1.075	0.286667	8.76208e-10
Average recovery rate per time step (r) if untreated				rec_rate_untreated	0.266667		Phase 3	0.13	0.325	0.0866667	2.649e-10
Average recovery rate per time step (r) if treated		*value varies by scenario, set in SEIRVariables tab		rec_rate_treated	0.285714		Check (should equal 1)	1
Average latent period (days)				ave_lat	4.43333
Average duration of infectiousness (days)				ave_infous_baseline	9.5			Duration	Rate of movement to
R0				R0	2.5		Phase 1 untreated	2	0.225564
relative infectiousness of asymptomatic				rel_beta_asymp	0.5		Phase 2 untreated	3.75	0.5
size of time step (days)				t_step	1		Phase 3 untreated	3.75	0.266667
Population Seed				seed	1250		Recovery rate untreated		0.266667
% population exposed to start treatment		NOTE: set to 365 for baseline scenario		pExposedTreatStart	1		Phase 1 treated	2	0.225564
Proportion of symptomatic treated				pSymp_treat	0.5		Phase 2 treated	3.5	0.5
Proportion of asymptomatic treated		NOTE: turn this on if treating community, must be EQUAL to pSymp_treat to work and cost appropriately		pAsymp_treat	0.5		Phase 3 treated	3.5	0.285714
							Recovery rate treated		0.285714
				Total Cases	2.83098e+08
				nTreated (for COVID Econ)	0
		Number of:
time (days)	Delay (0=off; 1=on)	Susceptibles	Exposed - Not Infectious	Infectiousness Phase 1 - Asymptomatic Untreated	Infectiousness Phase 2 - Asymptomatic Untreated	Infectiousness Phase 3 - Asymptomatic Untreated	Infectiousness Phase 1 - Asymptomatic Treated	Infectiousness Phase 2 - Asymptomatic Treated	Infectiousness Phase 3 - Asymptomatic Treated	Infectiousness Phase 1 - Symptomatic Untreated	Infectiousness Phase 2 - Symptomatic Untreated	Infectiousness Phase 3 - Symptomatic Untreated	Infectiousness Phase 1 - Symptomatic Treated	Infectiousness Phase 2 - Symptomatic Treated	Infectiousness Phase 3 - Symptomatic Treated	Recovered/Immune		Total Cases	Cumulative Symptomatic
0	0	327167434
1	0	327165912	0	272	0	0	0	0	0	1250	0	0	0	0	0	0		1522	1250
2	0	3.27165e+08	762.296	136	136	0	0	0	0	625	625	0	0	0	0	0		2284.3	1250
3	0	3.27165e+08	1170.16	98.7298	167.733	36.2667	0	0	0	453.717	770.833	166.667	0	0	0	0		2864.1	1391.22
4	0	3.27164e+08	1443.93	96.5364	172.369	71.3244	0	0	0	443.632	792.136	327.778	0	0	0	54.1156		3401.82	1607.99
5	0	3.27163e+08	1672.06	106.476	174.672	98.2698	0	0	0	489.307	802.716	451.607	0	0	0	160.543		3955.65	1875.48
6	0	3.27163e+08	1891.84	120.642	181.331	118.644	0	0	0	554.404	833.312	545.236	0	0	0	307.177		4552.58	2185.23
7	0	3.27162e+08	2120.47	136.585	193.297	135.36	0	0	0	627.669	888.297	622.056	0	0	0	484.211		5207.94	2535.7
8	0	3.27162e+08	2367.06	153.773	210.044	150.81	0	0	0	706.654	965.252	693.054	0	0	0	686.189		5932.84	2928.52
9	0	3.27161e+08	2637.48	172.308	230.919	166.606	0	0	0	791.829	1061.18	765.64	0	0	0	911.219		6737.18	3367.02
10	0	3.2716e+08	2936.31	192.477	255.494	183.756	0	0	0	884.513	1174.11	844.45	0	0	0	1159.82		7630.93	3855.62
11	0	3.27159e+08	3267.72	214.607	283.601	202.886	0	0	0	986.213	1303.27	932.36	0	0	0	1434.01		8624.67	4399.58
12	0	3.27158e+08	3635.9	239.033	315.278	224.41	0	0	0	1098.46	1448.84	1031.27	0	0	0	1736.74		9729.93	5004.93
13	0	3.27156e+08	4045.25	266.087	350.72	248.641	0	0	0	1222.79	1611.71	1142.62	0	0	0	2071.59		10959.4	5678.48
14	0	3.27155e+08	4500.54	296.116	390.238	275.862	0	0	0	1360.78	1793.31	1267.71	0	0	0	2442.59		12327.2	6427.87
15	0	3.27154e+08	5007.03	329.485	434.233	306.363	0	0	0	1514.12	1995.49	1407.87	0	0	0	2854.21		13848.8	7261.61
16	0	3.27152e+08	5570.5	366.586	483.18	340.461	0	0	0	1684.62	2220.42	1564.57	0	0	0	3311.34		15541.7	8189.17
17	0	3.2715e+08	6197.38	407.852	537.625	378.52	0	0	0	1874.26	2470.62	1739.46	0	0	0	3819.35		17425.1	9221.11
18	0	3.27148e+08	6894.83	453.756	598.184	420.948	0	0	0	2085.2	2748.92	1934.44	0	0	0	4384.14		19520.4	10369.2
19	0	3.27146e+08	7670.76	504.823	665.546	468.211	0	0	0	2319.88	3058.47	2151.63	0	0	0	5012.25		21851.6	11646.5
20	0	3.27143e+08	8534.02	561.637	740.479	520.834	0	0	0	2580.96	3402.82	2393.46	0	0	0	5710.87		24445.1	13067.5
21	0	3.2714e+08	9494.43	624.843	823.836	579.406	0	0	0	2871.42	3785.88	2662.62	0	0	0	6488.02		27330.5	14648.4
22	0	3.27137e+08	10562.9	695.163	916.568	644.587	0	0	0	3194.57	4212.03	2962.16	0	0	0	7352.56		30540.5	16407.3
23	0	3.27133e+08	11751.6	773.395	1019.73	717.115	0	0	0	3554.08	4686.11	3295.46	0	0	0	8314.35		34111.9	18364.1
24	0	3.27129e+08	13074.1	860.431	1134.5	797.813	0	0	0	3954.05	5213.52	3666.3	0	0	0	9384.37		38085.1	20541.1
25	0	3.27125e+08	14545.4	957.26	1262.18	887.596	0	0	0	4399.03	5800.27	4078.89	0	0	0	10574.8		42505.4	22963.1
26	0	3.2712e+08	16182.1	1064.98	1404.23	987.486	0	0	0	4894.07	6453.05	4537.92	0	0	0	11899.2		47423.1	25657.7
27	0	3.27115e+08	18003.1	1184.83	1562.26	1098.62	0	0	0	5444.8	7179.27	5048.62	0	0	0	13372.6		52894.1	28655.4
28	0	3.27108e+08	20028.9	1318.16	1738.07	1222.26	0	0	0	6057.5	7987.2	5616.8	0	0	0	15011.9		58980.7	31990.5
29	0	3.27102e+08	22282.5	1466.48	1933.67	1359.81	0	0	0	6739.13	8886.03	6248.9	0	0	0	16835.7		65752.2	35700.9
30	0	3.27094e+08	24789.6	1631.5	2151.26	1512.84	0	0	0	7497.44	9885.99	6952.14	0	0	0	18864.6		73285.5	39828.8
31	0	3.27086e+08	27578.8	1815.07	2393.34	1683.08	0	0	0	8341.05	10998.4	7734.5	0	0	0	21122		81666.2	44421.1
32	0	3.27076e+08	30681.6	2019.3	2662.65	1872.49	0	0	0	9279.54	12236	8604.88	0	0	0	23633.3		90989.8	49530.1
33	0	3.27066e+08	34133.3	2246.49	2962.26	2083.2	0	0	0	10323.6	13612.9	9573.19	0	0	0	26427.3		101362	55213.9
34	0	3.27055e+08	37973.1	2499.23	3295.57	2317.61	0	0	0	11485	15144.6	10650.4	0	0	0	29535.7		112901	61537.2
35	0	3.27042e+08	42244.7	2780.4	3666.37	2578.4	0	0	0	12777.1	16848.5	11848.9	0	0	0	32993.8		125738	68571.8
36	0	3.27027e+08	46996.4	3093.17	4078.87	2868.53	0	0	0	14214.5	18744.2	13182.1	0	0	0	36841.1		140019	76397.7
37	0	3.27012e+08	52282.2	3441.11	4537.75	3191.28	0	0	0	15813.4	20852.9	14665.3	0	0	0	41121.3		155905	85103.8
38	0	3.26994e+08	58162	3828.16	5048.24	3550.34	0	0	0	17592.1	23198.9	16315.4	0	0	0	45883		173578	94789.2
39	0	3.26974e+08	64702.5	4258.72	5616.13	3949.78	0	0	0	19570.6	25808.5	18151	0	0	0	51180.5		193238	105564
40	0	3.26952e+08	71977.7	4737.65	6247.85	4394.14	0	0	0	21771.6	28711.6	20193	0	0	0	57074.1		215107	117550
41	0	3.26928e+08	80070	5270.4	6950.59	4888.46	0	0	0	24219.8	31940.9	22464.6	0	0	0	63630.6		239435	130884
42	0	3.26901e+08	89070.9	5862.99	7732.3	5438.36	0	0	0	26943	35533.2	24991.6	0	0	0	70924.8		266497	145717
43	0	3.26871e+08	99082.2	6522.14	8601.85	6050.08	0	0	0	29972	39529.2	27802.7	0	0	0	79039.4		296600	162218
44	0	3.26837e+08	110217	7255.29	9569.09	6730.55	0	0	0	33341.2	43974.1	30929.8	0	0	0	88066.9		330084	180573
45	0	3.268e+08	122601	8070.73	10645	7487.49	0	0	0	37088.5	48918.3	34408.3	0	0	0	98109.6		367329	200991
46	0	3.26759e+08	136374	8977.68	11841.7	8329.49	0	0	0	41256.3	54417.6	38277.6	0	0	0	109282		408756	223703
47	0	3.26713e+08	151690	9986.36	13172.7	9266.07	0	0	0	45891.6	60534.4	42581.6	0	0	0	121710		454834	248966
48	0	3.26661e+08	168723	11108.1	14653.2	10307.9	0	0	0	51046.7	67337.7	47369	0	0	0	135536		506082	277067
49	0	3.26604e+08	187663	12355.7	16299.7	11466.6	0	0	0	56779.6	74904.3	52694	0	0	0	150917		563080	308323
50	0	3.26541e+08	208723	13742.9	18131	12755.4	0	0	0	63154.7	83319.6	58616.8	0	0	0	168026		626470	343088
51	0	3.2647e+08	232138	15285.5	20167.5	14188.9	0	0	0	70243.6	92678.4	65204.2	0	0	0	187059		696966	381755
52	0	3.26392e+08	258171	17000.8	22432.3	15783.2	0	0	0	78125.8	103086	72530.7	0	0	0	208231		775360	424759
53	0	3.26305e+08	287111	18907.8	24950.7	17556.3	0	0	0	86889.5	114659	80678.7	0	0	0	231781		862534	472585
54	0	3.26208e+08	319280	21028	27751.1	19528.1	0	0	0	96632.5	127528	89740.2	0	0	0	257977		959465	525773
55	0	3.261e+08	355035	23384.8	30864.8	21720.9	0	0	0	107463	141837	99817	0	0	0	287115		1.06724e+06	584920
56	0	3.2598e+08	394771	26004.6	34326.6	24159.3	0	0	0	119503	157745	111022	0	0	0	319525		1.18706e+06	650691
57	0	3.25847e+08	438927	28916.4	38175.1	26870.6	0	0	0	132883	175431	123482	0	0	0	355574		1.32026e+06	723823
58	0	3.25699e+08	487987	32152.3	42453.3	29885.1	0	0	0	147754	195091	137335	0	0	0	395668		1.46833e+06	805135
59	0	3.25535e+08	542488	35748	47208.6	33236.6	0	0	0	164277	216944	152737	0	0	0	440260		1.6329e+06	895535
60	0	3.25352e+08	603022	39742.8	52493.6	36962.5	0	0	0	182635	241231	169859	0	0	0	489853		1.8158e+06	996032
61	0	3.25148e+08	670246	44180.5	58366.7	41104.1	0	0	0	203029	268220	188891	0	0	0	545005		2.01904e+06	1.10774e+06
62	0	3.24923e+08	744884	49109.4	64892.5	45707.5	0	0	0	225679	298209	210046	0	0	0	606337		2.24486e+06	1.23191e+06
63	0	3.24672e+08	827732	54582.5	72142.5	50823.5	0	0	0	250830	331526	233556	0	0	0	674538		2.49573e+06	1.3699e+06
64	0	3.24393e+08	919673	60658.9	80195.8	56508.6	0	0	0	278754	368534	259681	0	0	0	750372		2.77438e+06	1.52324e+06
65	0	3.24084e+08	1.02167e+06	67403.5	89139.7	62825.2	0	0	0	309748	409636	288709	0	0	0	834690		3.08382e+06	1.69361e+06
66	0	3.2374e+08	1.1348e+06	74887.6	99070.9	69842.4	0	0	0	344141	455273	320956	0	0	0	928432		3.4274e+06	1.88288e+06
67	0	3.23359e+08	1.26022e+06	83189.9	110096	77636.6	0	0	0	382294	505937	356774	0	0	0	1.03264e+06		3.80879e+06	2.0931e+06
68	0	3.22935e+08	1.39921e+06	92397	122332	86292.4	0	0	0	424604	562168	396551	0	0	0	1.14849e+06		4.23204e+06	2.32656e+06
69	0	3.22466e+08	1.55318e+06	102604	135909	95902.9	0	0	0	471508	624558	440715	0	0	0	1.27725e+06		4.70163e+06	2.58576e+06
70	0	3.21945e+08	1.72366e+06	113914	150968	106571	0	0	0	523484	693764	489740	0	0	0	1.42034e+06		5.22245e+06	2.87349e+06
71	0	3.21368e+08	1.91232e+06	126442	167667	118410	0	0	0	581054	770502	544146	0	0	0	1.57936e+06		5.7999e+06	3.1928e+06
72	0	3.20728e+08	2.12097e+06	140311	186177	131545	0	0	0	644788	855562	604508	0	0	0	1.75604e+06		6.4399e+06	3.54706e+06
73	0	3.20019e+08	2.35158e+06	155656	206685	146114	0	0	0	715308	949806	671456	0	0	0	1.95232e+06		7.14892e+06	3.93998e+06
74	0	3.19233e+08	2.60626e+06	172625	229397	162266	0	0	0	793288	1.05418e+06	745682	0	0	0	2.17034e+06		7.93404e+06	4.37561e+06
75	0	3.18364e+08	2.8873e+06	191377	254537	180168	0	0	0	879458	1.16971e+06	827948	0	0	0	2.41246e+06		8.80296e+06	4.85843e+06
76	0	3.17403e+08	3.19715e+06	212082	282349	199999	0	0	0	974607	1.29751e+06	919084	0	0	0	2.68129e+06		9.76408e+06	5.3933e+06
77	0	3.16341e+08	3.53841e+06	234925	313097	221959	0	0	0	1.07958e+06	1.43881e+06	1.02e+06	0	0	0	2.97971e+06		1.08265e+07	5.98558e+06
78	0	3.15167e+08	3.91383e+06	260103	347067	246263	0	0	0	1.19529e+06	1.59492e+06	1.13168e+06	0	0	0	3.3109e+06		1.20001e+07	6.64108e+06
79	0	3.13872e+08	4.32634e+06	287827	384567	273144	0	0	0	1.32269e+06	1.76725e+06	1.25521e+06	0	0	0	3.67835e+06		1.32954e+07	7.36612e+06
80	0	3.12444e+08	4.77895e+06	318317	425929	302857	0	0	0	1.46281e+06	1.95733e+06	1.39176e+06	0	0	0	4.08592e+06		1.47239e+07	8.16758e+06
81	0	3.1087e+08	5.2748e+06	351808	471507	335676	0	0	0	1.61671e+06	2.16678e+06	1.54258e+06	0	0	0	4.53781e+06		1.62977e+07	9.05289e+06
82	0	3.09138e+08	5.81709e+06	388543	521676	371897	0	0	0	1.78552e+06	2.39733e+06	1.70903e+06	0	0	0	5.03868e+06		1.80298e+07	1.00301e+07
83	0	3.07234e+08	6.40904e+06	428771	576834	411838	0	0	0	1.97039e+06	2.6508e+06	1.89257e+06	0	0	0	5.59359e+06		1.99338e+07	1.11077e+07
84	0	3.05143e+08	7.05383e+06	472747	637397	455837	0	0	0	2.17248e+06	2.92911e+06	2.09477e+06	0	0	0	6.2081e+06		2.20243e+07	1.2295e+07
85	0	3.02851e+08	7.75453e+06	520729	703798	504253	0	0	0	2.39297e+06	3.23425e+06	2.31726e+06	0	0	0	6.88827e+06		2.43161e+07	1.36017e+07
86	0	3.00343e+08	8.51402e+06	572966	776483	557465	0	0	0	2.63303e+06	3.56827e+06	2.56179e+06	0	0	0	7.64067e+06		2.68247e+07	1.50382e+07
87	0	2.97601e+08	9.33484e+06	629701	855904	615870	0	0	0	2.89375e+06	3.93325e+06	2.83019e+06	0	0	0	8.47247e+06		2.9566e+07	1.66155e+07
88	0	2.94612e+08	1.02191e+07	691158	942513	679879	0	0	0	3.17617e+06	4.33126e+06	3.12434e+06	0	0	0	9.39142e+06		3.25558e+07	1.83448e+07
89	0	2.91357e+08	1.11684e+07	757533	1.03676e+06	749915	0	0	0	3.48119e+06	4.76434e+06	3.44618e+06	0	0	0	1.04059e+07		3.58101e+07	2.02379e+07
90	0	2.87823e+08	1.21833e+07	828987	1.13905e+06	826406	0	0	0	3.80955e+06	5.23445e+06	3.79769e+06	0	0	0	1.15248e+07		3.93443e+07	2.23068e+07
91	0	2.83995e+08	1.32638e+07	905629	1.2498e+06	909778	0	0	0	4.16176e+06	5.74337e+06	4.18082e+06	0	0	0	1.27579e+07		4.31729e+07	2.45638e+07
92	0	2.79858e+08	1.44085e+07	987508	1.36933e+06	1.00045e+06	0	0	0	4.53803e+06	6.29268e+06	4.5975e+06	0	0	0	1.41154e+07		4.73094e+07	2.7021e+07
93	0	2.75402e+08	1.56146e+07	1.07459e+06	1.49793e+06	1.09882e+06	0	0	0	4.93821e+06	6.88365e+06	5.04955e+06	0	0	0	1.56082e+07		5.17656e+07	2.96902e+07
94	0	2.70617e+08	1.68778e+07	1.16675e+06	1.63578e+06	1.20525e+06	0	0	0	5.36174e+06	7.51711e+06	5.53864e+06	0	0	0	1.72478e+07		5.65509e+07	3.25828e+07
95	0	2.65495e+08	1.8192e+07	1.26376e+06	1.78295e+06	1.32006e+06	0	0	0	5.80752e+06	8.19342e+06	6.06624e+06	0	0	0	1.90461e+07		6.16721e+07	3.57094e+07
96	0	2.60035e+08	1.95491e+07	1.36524e+06	1.93938e+06	1.4435e+06	0	0	0	6.27387e+06	8.91227e+06	6.63349e+06	0	0	0	2.10158e+07		6.71327e+07	3.90796e+07
97	0	2.54236e+08	2.09387e+07	1.47069e+06	2.10483e+06	1.57573e+06	0	0	0	6.75844e+06	9.6726e+06	7.24116e+06	0	0	0	2.31697e+07		7.29318e+07	4.27011e+07
98	0	2.48103e+08	2.23484e+07	1.57943e+06	2.27888e+06	1.71682e+06	0	0	0	7.25815e+06	1.04725e+07	7.88954e+06	0	0	0	2.55209e+07		7.90645e+07	4.658e+07
99	0	2.41647e+08	2.37633e+07	1.69062e+06	2.4609e+06	1.86671e+06	0	0	0	7.76915e+06	1.13089e+07	8.57832e+06	0	0	0	2.80826e+07		8.55204e+07	5.07201e+07
100	0	2.34884e+08	2.51665e+07	1.80326e+06	2.64997e+06	2.02516e+06	0	0	0	8.28676e+06	1.21778e+07	9.30647e+06	0	0	0	3.08679e+07		9.22837e+07	5.51223e+07
101	0	2.27835e+08	2.6539e+07	1.91614e+06	2.84494e+06	2.19177e+06	0	0	0	8.80551e+06	1.30737e+07	1.00721e+07	0	0	0	3.38897e+07		9.93329e+07	5.97844e+07
102	0	2.20527e+08	2.78602e+07	2.02792e+06	3.04436e+06	2.36595e+06	0	0	0	9.31915e+06	1.39902e+07	1.08726e+07	0	0	0	3.716e+07		1.0664e+08	6.47008e+07
103	0	2.12995e+08	2.91084e+07	2.13706e+06	3.24649e+06	2.54686e+06	0	0	0	9.82073e+06	1.4919e+07	1.17039e+07	0	0	0	4.06903e+07		1.14173e+08	6.98619e+07
104	0	2.05276e+08	3.02611e+07	2.24195e+06	3.44929e+06	2.73343e+06	0	0	0	1.03027e+07	1.5851e+07	1.25613e+07	0	0	0	4.44905e+07		1.21891e+08	7.52543e+07
105	0	1.97415e+08	3.12961e+07	2.34087e+06	3.65046e+06	2.92433e+06	0	0	0	1.07573e+07	1.67754e+07	1.34385e+07	0	0	0	4.85691e+07		1.29752e+08	8.08602e+07
106	0	1.8946e+08	3.21921e+07	2.43205e+06	3.84744e+06	3.11796e+06	0	0	0	1.11763e+07	1.76806e+07	1.43284e+07	0	0	0	5.29325e+07		1.37707e+08	8.66579e+07
107	0	1.81461e+08	3.29295e+07	2.51375e+06	4.03748e+06	3.31249e+06	0	0	0	1.15518e+07	1.85539e+07	1.52223e+07	0	0	0	5.75849e+07		1.45706e+08	9.26215e+07
108	0	1.73472e+08	3.34914e+07	2.58433e+06	4.21769e+06	3.50582e+06	0	0	0	1.18761e+07	1.93821e+07	1.61107e+07	0	0	0	6.25275e+07		1.53696e+08	9.87218e+07
109	0	1.65544e+08	3.38646e+07	2.64228e+06	4.38514e+06	3.69565e+06	0	0	0	1.21424e+07	2.01516e+07	1.69831e+07	0	0	0	6.77586e+07		1.61623e+08	1.04926e+08
110	0	1.5773e+08	3.40396e+07	2.68629e+06	4.53691e+06	3.87952e+06	0	0	0	1.23447e+07	2.08491e+07	1.7828e+07	0	0	0	7.32729e+07		1.69437e+08	1.112e+08
111	0	1.5008e+08	3.40119e+07	2.71536e+06	4.67021e+06	4.05482e+06	0	0	0	1.24782e+07	2.14617e+07	1.86337e+07	0	0	0	7.90616e+07		1.77087e+08	1.17505e+08
112	0	1.42638e+08	3.37815e+07	2.72877e+06	4.7825e+06	4.21893e+06	0	0	0	1.25399e+07	2.19777e+07	1.93878e+07	0	0	0	8.51119e+07		1.84529e+08	1.23806e+08
113	0	1.35446e+08	3.33537e+07	2.72619e+06	4.87156e+06	4.36921e+06	0	0	0	1.2528e+07	2.23869e+07	2.00784e+07	0	0	0	9.1407e+07		1.91721e+08	1.30064e+08
114	0	1.28539e+08	3.2738e+07	2.70765e+06	4.93557e+06	4.50317e+06	0	0	0	1.24428e+07	2.26811e+07	2.0694e+07	0	0	0	9.79264e+07		1.98629e+08	1.36243e+08
115	0	1.21944e+08	3.19485e+07	2.67357e+06	4.97325e+06	4.61848e+06	0	0	0	1.22862e+07	2.28542e+07	2.12239e+07	0	0	0	1.04646e+08		2.05224e+08	1.42308e+08
116	0	1.15683e+08	3.10026e+07	2.6247e+06	4.98383e+06	4.71308e+06	0	0	0	1.20616e+07	2.29028e+07	2.16586e+07	0	0	0	1.11537e+08		2.11484e+08	1.48226e+08
117	0	1.09772e+08	2.99204e+07	2.56213e+06	4.96716e+06	4.78528e+06	0	0	0	1.17741e+07	2.28262e+07	2.19904e+07	0	0	0	1.18569e+08		2.17395e+08	1.5397e+08
118	0	1.0422e+08	2.8724e+07	2.48722e+06	4.92364e+06	4.83378e+06	0	0	0	1.14298e+07	2.26263e+07	2.22133e+07	0	0	0	1.2571e+08		2.22948e+08	1.59513e+08
119	0	9.90283e+07	2.74363e+07	2.40154e+06	4.85428e+06	4.85774e+06	0	0	0	1.10361e+07	2.23075e+07	2.23234e+07	0	0	0	1.32922e+08		2.28139e+08	1.64834e+08
120	0	9.41957e+07	2.60804e+07	2.30679e+06	4.76058e+06	4.85682e+06	0	0	0	1.06007e+07	2.18769e+07	2.23192e+07	0	0	0	1.4017e+08		2.32972e+08	1.69916e+08
121	0	8.97148e+07	2.46784e+07	2.20475e+06	4.64448e+06	4.83116e+06	0	0	0	1.01318e+07	2.13434e+07	2.22012e+07	0	0	0	1.47417e+08		2.37453e+08	1.74748e+08
122	0	8.55751e+07	2.32516e+07	2.09722e+06	4.50833e+06	4.78138e+06	0	0	0	9.63761e+06	2.07177e+07	2.19725e+07	0	0	0	1.54626e+08		2.41592e+08	1.7932e+08
123	0	8.1763e+07	2.18189e+07	1.98593e+06	4.35472e+06	4.70856e+06	0	0	0	9.1262e+06	2.00118e+07	2.16379e+07	0	0	0	1.6176e+08		2.45404e+08	1.83627e+08
124	0	7.82628e+07	2.03976e+07	1.87253e+06	4.18642e+06	4.6142e+06	0	0	0	8.60509e+06	1.92384e+07	2.12043e+07	0	0	0	1.68786e+08		2.48905e+08	1.87669e+08
125	0	7.50573e+07	1.90022e+07	1.75854e+06	4.00631e+06	4.50013e+06	0	0	0	8.08123e+06	1.84107e+07	2.068e+07	0	0	0	1.75671e+08		2.5211e+08	1.91448e+08
126	0	7.21282e+07	1.7645e+07	1.64529e+06	3.81723e+06	4.36844e+06	0	0	0	7.5608e+06	1.75418e+07	2.00749e+07	0	0	0	1.82386e+08		2.55039e+08	1.94968e+08
127	0	6.94571e+07	1.6336e+07	1.53395e+06	3.62194e+06	4.22145e+06	0	0	0	7.04918e+06	1.66444e+07	1.93994e+07	0	0	0	1.88904e+08		2.5771e+08	1.98237e+08
128	0	6.70255e+07	1.50828e+07	1.42552e+06	3.42307e+06	4.06158e+06	0	0	0	6.55087e+06	1.57305e+07	1.86647e+07	0	0	0	1.95203e+08		2.60142e+08	2.01263e+08
129	0	6.48153e+07	1.38909e+07	1.32078e+06	3.22301e+06	3.89131e+06	0	0	0	6.06955e+06	1.48111e+07	1.78823e+07	0	0	0	2.01263e+08		2.62352e+08	2.04057e+08
130	0	6.28089e+07	1.2764e+07	1.22036e+06	3.02393e+06	3.7131e+06	0	0	0	5.60809e+06	1.38963e+07	1.70633e+07	0	0	0	2.07069e+08		2.64359e+08	2.0663e+08
131	0	6.09896e+07	1.17043e+07	1.12473e+06	2.82773e+06	3.52932e+06	0	0	0	5.1686e+06	1.29946e+07	1.62187e+07	0	0	0	2.1261e+08		2.66178e+08	2.08995e+08
132	0	5.93414e+07	1.07123e+07	1.03419e+06	2.63603e+06	3.34223e+06	0	0	0	4.75253e+06	1.21137e+07	1.5359e+07	0	0	0	2.17876e+08		2.67826e+08	2.11163e+08
133	0	5.78497e+07	9.78779e+06	948930	2.45018e+06	3.15391e+06	0	0	0	4.36074e+06	1.12596e+07	1.44936e+07	0	0	0	2.22863e+08		2.69318e+08	2.13148e+08
134	0	5.65003e+07	8.92934e+06	869032	2.27127e+06	2.96625e+06	0	0	0	3.99358e+06	1.04374e+07	1.36312e+07	0	0	0	2.27569e+08		2.70667e+08	2.14961e+08
135	0	5.52806e+07	8.13495e+06	794477	2.10011e+06	2.78092e+06	0	0	0	3.65096e+06	9.65091e+06	1.27795e+07	0	0	0	2.31995e+08		2.71887e+08	2.16615e+08
136	0	5.41786e+07	7.40203e+06	725176	1.93732e+06	2.59937e+06	0	0	0	3.3325e+06	8.90282e+06	1.19452e+07	0	0	0	2.36144e+08		2.72989e+08	2.18122e+08
137	0	5.31833e+07	6.72765e+06	660980	1.78329e+06	2.42282e+06	0	0	0	3.03749e+06	8.19498e+06	1.11339e+07	0	0	0	2.40023e+08		2.73984e+08	2.19493e+08
138	0	5.22848e+07	6.10861e+06	601696	1.63823e+06	2.25228e+06	0	0	0	2.76505e+06	7.5284e+06	1.03502e+07	0	0	0	2.43638e+08		2.74883e+08	2.20739e+08
139	0	5.1474e+07	5.54158e+06	547099	1.50222e+06	2.08854e+06	0	0	0	2.51416e+06	6.90335e+06	9.59772e+06	0	0	0	2.46999e+08		2.75693e+08	2.21871e+08
140	0	5.07424e+07	5.02317e+06	496943	1.37518e+06	1.93218e+06	0	0	0	2.28367e+06	6.31954e+06	8.87922e+06	0	0	0	2.50115e+08		2.76425e+08	2.22898e+08
141	0	5.00825e+07	4.55e+06	450966	1.25694e+06	1.78365e+06	0	0	0	2.07238e+06	5.77616e+06	8.19664e+06	0	0	0	2.52998e+08		2.77085e+08	2.23828e+08
142	0	4.94874e+07	4.11878e+06	408903	1.14724e+06	1.64319e+06	0	0	0	1.87909e+06	5.27204e+06	7.55118e+06	0	0	0	2.5566e+08		2.7768e+08	2.24671e+08
143	0	4.89509e+07	3.7263e+06	370489	1.04576e+06	1.51094e+06	0	0	0	1.70255e+06	4.80571e+06	6.94341e+06	0	0	0	2.58111e+08		2.78217e+08	2.25434e+08
144	0	4.84671e+07	3.36951e+06	335460	952133	1.38689e+06	0	0	0	1.54158e+06	4.37546e+06	6.37336e+06	0	0	0	2.60366e+08		2.787e+08	2.26124e+08
145	0	4.80311e+07	3.04551e+06	303562	865961	1.27095e+06	0	0	0	1.395e+06	3.97946e+06	5.84058e+06	0	0	0	2.62435e+08		2.79136e+08	2.26749e+08
146	0	4.76381e+07	2.75154e+06	274552	786819	1.16296e+06	0	0	0	1.26168e+06	3.61577e+06	5.34429e+06	0	0	0	2.64332e+08		2.79529e+08	2.27313e+08
147	0	4.72839e+07	2.48505e+06	248197	714277	1.06265e+06	0	0	0	1.14057e+06	3.28241e+06	4.88335e+06	0	0	0	2.66067e+08		2.79883e+08	2.27823e+08
148	0	4.69648e+07	2.24365e+06	224276	647901	969753	0	0	0	1.03065e+06	2.97739e+06	4.45643e+06	0	0	0	2.67653e+08		2.80203e+08	2.28283e+08
149	0	4.66773e+07	2.02512e+06	202584	587266	883926	0	0	0	930963	2.69874e+06	4.06202e+06	0	0	0	2.691e+08		2.8049e+08	2.28699e+08
150	0	4.64182e+07	1.8274e+06	182929	531954	804816	0	0	0	840638	2.44456e+06	3.69848e+06	0	0	0	2.70418e+08		2.80749e+08	2.29074e+08
151	0	4.61848e+07	1.64861e+06	165131	481564	732053	0	0	0	758848	2.21299e+06	3.3641e+06	0	0	0	2.71619e+08		2.80983e+08	2.29412e+08
152	0	4.59745e+07	1.487e+06	149024	435712	665256	0	0	0	684832	2.00229e+06	3.05714e+06	0	0	0	2.72712e+08		2.81193e+08	2.29718e+08
153	0	4.57851e+07	1.34099e+06	134457	394035	604044	0	0	0	617886	1.81076e+06	2.77584e+06	0	0	0	2.73704e+08		2.81382e+08	2.29993e+08
154	0	4.56145e+07	1.20912e+06	121287	356187	548042	0	0	0	557365	1.63683e+06	2.51849e+06	0	0	0	2.74606e+08		2.81553e+08	2.30242e+08
155	0	4.54608e+07	1.09006e+06	109386	321847	496880	0	0	0	502675	1.47903e+06	2.28338e+06	0	0	0	2.75423e+08		2.81707e+08	2.30466e+08
156	0	4.53224e+07	982592	98635.5	290714	450205	0	0	0	453273	1.33596e+06	2.06889e+06	0	0	0	2.76165e+08		2.81845e+08	2.30667e+08
157	0	4.51978e+07	885615	88928.2	262508	407674	0	0	0	408663	1.20634e+06	1.87344e+06	0	0	0	2.76837e+08		2.8197e+08	2.30849e+08
158	0	4.50855e+07	798125	80165.2	236970	368963	0	0	0	368393	1.08898e+06	1.69554e+06	0	0	0	2.77445e+08		2.82082e+08	2.31014e+08
159	0	4.49844e+07	719210	72256.7	213861	333765	0	0	0	332051	982782	1.53379e+06	0	0	0	2.77995e+08		2.82183e+08	2.31161e+08
160	0	4.48933e+07	648043	65121.3	192959	301790	0	0	0	299260	886732	1.38686e+06	0	0	0	2.78493e+08		2.82274e+08	2.31295e+08
161	0	4.48113e+07	583873	58684.6	174064	272769	0	0	0	269681	799900	1.25349e+06	0	0	0	2.78944e+08		2.82356e+08	2.31415e+08
162	0	4.47375e+07	526021	52879.5	156989	246448	0	0	0	243004	721434	1.13253e+06	0	0	0	2.79351e+08		2.8243e+08	2.31523e+08
163	0	4.4671e+07	473873	47644.8	141565	222592	0	0	0	218948	650554	1.02291e+06	0	0	0	2.79718e+08		2.82496e+08	2.3162e+08
164	0	4.46111e+07	426871	42925.2	127637	200985	0	0	0	197260	586547	923613	0	0	0	2.80051e+08		2.82556e+08	2.31708e+08
165	0	4.45571e+07	384511	38670.7	115063	181425	0	0	0	177709	528764	833728	0	0	0	2.8035e+08		2.8261e+08	2.31787e+08
166	0	4.45086e+07	346340	34835.8	103715	163729	0	0	0	160086	476615	752405	0	0	0	2.80621e+08		2.82659e+08	2.31858e+08
167	0	4.44649e+07	311946	31379.6	93475.5	147725	0	0	0	144203	429560	678861	0	0	0	2.80865e+08		2.82703e+08	2.31923e+08
168	0	4.44255e+07	280957	28265	84238.5	133259	0	0	0	129890	387112	612381	0	0	0	2.81086e+08		2.82742e+08	2.3198e+08
169	0	4.439e+07	253038	25458.5	75907.4	120187	0	0	0	116993	348827	552309	0	0	0	2.81285e+08		2.82777e+08	2.32032e+08
170	0	4.43581e+07	227887	22929.8	68394.7	108379	0	0	0	105372	314303	498047	0	0	0	2.81464e+08		2.82809e+08	2.32079e+08
171	0	4.43294e+07	205231	20651.5	61621	97716.4	0	0	0	94902.6	283175	449049	0	0	0	2.81626e+08		2.82838e+08	2.32121e+08
172	0	4.43035e+07	184823	18599.1	55514.5	88090.9	0	0	0	85470.7	255113	404816	0	0	0	2.81772e+08		2.82864e+08	2.3216e+08
173	0	4.42802e+07	166440	16750.1	50010.2	79403.9	0	0	0	76974.1	229818	364895	0	0	0	2.81903e+08		2.82887e+08	2.32194e+08
174	0	4.42592e+07	149883	15084.6	45049.2	71565.6	0	0	0	69320.4	207020	328875	0	0	0	2.82021e+08		2.82908e+08	2.32225e+08
175	0	4.42403e+07	134971	13584.4	40578.4	64494.5	0	0	0	62426.3	186475	296380	0	0	0	2.82128e+08		2.82927e+08	2.32252e+08
176	0	4.42233e+07	121541	12233.2	36549.7	58116.9	0	0	0	56216.8	167962	267072	0	0	0	2.82224e+08		2.82944e+08	2.32277e+08
177	0	4.42079e+07	109445	11016.2	32919.7	52365.6	0	0	0	50624	151280	240643	0	0	0	2.82311e+08		2.82959e+08	2.323e+08
178	0	4.41942e+07	98552	9920.05	29649.2	47180.1	0	0	0	45586.9	136251	216813	0	0	0	2.82389e+08		2.82973e+08	2.3232e+08
179	0	4.41817e+07	88742.1	8932.87	26702.8	42505.2	0	0	0	41050.4	122711	195330	0	0	0	2.8246e+08		2.82986e+08	2.32338e+08
180	0	4.41705e+07	79907.9	8043.82	24048.5	38291.2	0	0	0	36964.8	110513	175965	0	0	0	2.82523e+08		2.82997e+08	2.32355e+08
181	0	4.41605e+07	71952.5	7243.17	21657.5	34493.1	0	0	0	33285.5	99525.3	158511	0	0	0	2.8258e+08		2.83007e+08	2.3237e+08
182	0	4.41514e+07	64788.6	6522.15	19503.7	31070.3	0	0	0	29972.1	89628	142781	0	0	0	2.82632e+08		2.83016e+08	2.32383e+08
183	0	4.41433e+07	58337.5	5872.84	17563.8	27985.9	0	0	0	26988.2	80713.2	128607	0	0	0	2.82678e+08		2.83024e+08	2.32395e+08
184	0	4.41359e+07	52528.4	5288.13	15816.5	25206.6	0	0	0	24301.2	72683.8	115835	0	0	0	2.8272e+08		2.83032e+08	2.32406e+08
185	0	4.41293e+07	47297.5	4761.6	14242.9	22702.6	0	0	0	21881.6	65452.1	104328	0	0	0	2.82757e+08		2.83038e+08	2.32416e+08
186	0	4.41233e+07	42587.2	4287.46	12825.6	20446.7	0	0	0	19702.7	58939	93961.3	0	0	0	2.82791e+08		2.83044e+08	2.32424e+08
187	0	4.4118e+07	38345.9	3860.51	11549.1	18414.4	0	0	0	17740.7	53073.3	84622	0	0	0	2.82822e+08		2.83049e+08	2.32432e+08
188	0	4.41131e+07	34526.8	3476.06	10399.6	16583.7	0	0	0	15974	47790.8	76209	0	0	0	2.82849e+08		2.83054e+08	2.32439e+08
189	0	4.41088e+07	31087.9	3129.88	9364.42	14934.6	0	0	0	14383.1	43033.6	68630.8	0	0	0	2.82874e+08		2.83059e+08	2.32446e+08
190	0	4.41049e+07	27991.5	2818.16	8432.18	13449.2	0	0	0	12950.7	38749.5	61804.9	0	0	0	2.82896e+08		2.83063e+08	2.32451e+08
191	0	4.41013e+07	25203.4	2537.48	7592.68	12111.3	0	0	0	11660.8	34891.7	55656.8	0	0	0	2.82916e+08		2.83066e+08	2.32457e+08
192	0	4.40982e+07	22692.9	2284.74	6836.71	10906.4	0	0	0	10499.4	31417.6	50119.4	0	0	0	2.82935e+08		2.83069e+08	2.32461e+08
193	0	4.40953e+07	20432.5	2057.17	6155.95	9821.12	0	0	0	9453.59	28289.3	45132.3	0	0	0	2.82951e+08		2.83072e+08	2.32465e+08
194	0	4.40927e+07	18397.1	1852.26	5542.95	8843.74	0	0	0	8511.94	25472.3	40640.8	0	0	0	2.82965e+08		2.83075e+08	2.32469e+08
195	0	4.40904e+07	16564.5	1667.76	4990.96	7963.53	0	0	0	7664.07	22935.6	36595.9	0	0	0	2.82979e+08		2.83077e+08	2.32473e+08
196	0	4.40883e+07	14914.4	1501.63	4493.92	7170.85	0	0	0	6900.64	20651.5	32953.1	0	0	0	2.82991e+08		2.83079e+08	2.32476e+08
197	0	4.40865e+07	13428.7	1352.05	4046.36	6457	0	0	0	6213.24	18594.8	29672.7	0	0	0	2.83001e+08		2.83081e+08	2.32479e+08
198	0	4.40848e+07	12090.9	1217.36	3643.35	5814.16	0	0	0	5594.31	16742.8	26718.6	0	0	0	2.83011e+08		2.83083e+08	2.32481e+08
199	0	4.40832e+07	10886.4	1096.09	3280.47	5235.28	0	0	0	5037.02	15075.2	24058.4	0	0	0	2.8302e+08		2.83084e+08	2.32483e+08
200	0	4.40819e+07	9801.9	986.901	2953.73	4714	0	0	0	4535.24	13573.6	21662.8	0	0	0	2.83027e+08		2.83086e+08	2.32485e+08
201	0	4.40806e+07	8825.41	888.587	2659.52	4244.59	0	0	0	4083.44	12221.6	19505.7	0	0	0	2.83034e+08		2.83087e+08	2.32487e+08
202	0	4.40795e+07	7946.2	800.065	2394.61	3821.9	0	0	0	3676.64	11004.2	17563.3	0	0	0	2.83041e+08		2.83088e+08	2.32489e+08
203	0	4.40785e+07	7154.56	720.361	2156.08	3441.29	0	0	0	3310.37	9908.1	15814.2	0	0	0	2.83046e+08		2.83089e+08	2.3249e+08
204	0	4.40776e+07	6441.79	648.596	1941.3	3098.57	0	0	0	2980.58	8921.12	14239.3	0	0	0	2.83052e+08		2.8309e+08	2.32492e+08
205	0	4.40768e+07	5800.02	583.981	1747.92	2789.96	0	0	0	2683.64	8032.45	12821.1	0	0	0	2.83056e+08		2.83091e+08	2.32493e+08
206	0	4.40761e+07	5222.19	525.802	1573.8	2512.09	0	0	0	2416.29	7232.28	11544.1	0	0	0	2.8306e+08		2.83091e+08	2.32494e+08
207	0	4.40754e+07	4701.92	473.419	1417.02	2261.88	0	0	0	2175.56	6511.82	10394.3	0	0	0	2.83064e+08		2.83092e+08	2.32495e+08
208	0	4.40748e+07	4233.48	426.254	1275.86	2036.58	0	0	0	1958.82	5863.11	9358.97	0	0	0	2.83067e+08		2.83093e+08	2.32496e+08
209	0	4.40743e+07	3811.71	383.788	1148.76	1833.72	0	0	0	1763.67	5279.03	8426.74	0	0	0	2.8307e+08		2.83093e+08	2.32496e+08
210	0	4.40738e+07	3431.96	345.552	1034.31	1651.06	0	0	0	1587.96	4753.12	7587.35	0	0	0	2.83073e+08		2.83094e+08	2.32497e+08
211	0	4.40734e+07	3090.04	311.126	931.273	1486.6	0	0	0	1429.76	4279.6	6831.56	0	0	0	2.83076e+08		2.83094e+08	2.32498e+08
212	0	4.4073e+07	2782.18	280.129	838.497	1338.51	0	0	0	1287.31	3853.25	6151.03	0	0	0	2.83078e+08		2.83094e+08	2.32498e+08
213	0	4.40726e+07	2504.99	252.22	754.962	1205.17	0	0	0	1159.06	3469.38	5538.29	0	0	0	2.8308e+08		2.83095e+08	2.32499e+08
214	0	4.40723e+07	2255.42	227.092	679.749	1085.12	0	0	0	1043.58	3123.74	4986.58	0	0	0	2.83082e+08		2.83095e+08	2.32499e+08
215	0	4.4072e+07	2030.72	204.467	612.028	977.019	0	0	0	939.614	2812.53	4489.82	0	0	0	2.83083e+08		2.83095e+08	2.325e+08
216	0	4.40718e+07	1828.4	184.096	551.054	879.688	0	0	0	846.001	2532.33	4042.55	0	0	0	2.83085e+08		2.83096e+08	2.325e+08
217	0	4.40716e+07	1646.24	165.755	496.154	792.052	0	0	0	761.714	2280.04	3639.82	0	0	0	2.83086e+08		2.83096e+08	2.325e+08
218	0	4.40713e+07	1482.22	149.241	446.724	713.146	0	0	0	685.825	2052.89	3277.22	0	0	0	2.83087e+08		2.83096e+08	2.32501e+08
219	0	4.40712e+07	1334.55	134.372	402.218	642.1	0	0	0	617.497	1848.36	2950.73	0	0	0	2.83088e+08		2.83096e+08	2.32501e+08
220	0	4.4071e+07	1201.59	120.984	362.146	578.132	0	0	0	555.975	1664.22	2656.76	0	0	0	2.83089e+08		2.83096e+08	2.32501e+08
221	0	4.40708e+07	1081.87	108.931	326.066	520.535	0	0	0	500.584	1498.41	2392.08	0	0	0	2.8309e+08		2.83097e+08	2.32501e+08
222	0	4.40707e+07	974.084	98.0779	293.58	468.677	0	0	0	450.71	1349.13	2153.77	0	0	0	2.83091e+08		2.83097e+08	2.32502e+08
223	0	4.40706e+07	877.035	88.3064	264.331	421.984	0	0	0	405.806	1214.72	1939.2	0	0	0	2.83092e+08		2.83097e+08	2.32502e+08
224	0	4.40705e+07	789.656	79.5084	237.996	379.944	0	0	0	365.375	1093.69	1746	0	0	0	2.83092e+08		2.83097e+08	2.32502e+08
225	0	4.40704e+07	710.982	71.5869	214.285	342.091	0	0	0	328.973	984.73	1572.06	0	0	0	2.83093e+08		2.83097e+08	2.32502e+08
226	0	4.40703e+07	640.146	64.4546	192.935	308.009	0	0	0	296.197	886.622	1415.44	0	0	0	2.83093e+08		2.83097e+08	2.32502e+08
227	0	4.40702e+07	576.368	58.033	173.713	277.323	0	0	0	266.687	798.288	1274.42	0	0	0	2.83094e+08		2.83097e+08	2.32502e+08
228	0	4.40701e+07	518.943	52.2511	156.406	249.694	0	0	0	240.116	718.754	1147.45	0	0	0	2.83094e+08		2.83097e+08	2.32503e+08
229	0	4.40701e+07	467.241	47.0453	140.823	224.817	0	0	0	216.193	647.145	1033.13	0	0	0	2.83095e+08		2.83097e+08	2.32503e+08
230	0	4.407e+07	420.689	42.3581	126.793	202.419	0	0	0	194.654	582.669	930.201	0	0	0	2.83095e+08		2.83097e+08	2.32503e+08
231	0	4.407e+07	378.775	38.1379	114.161	182.252	0	0	0	175.26	524.618	837.526	0	0	0	2.83095e+08		2.83097e+08	2.32503e+08
232	0	4.40699e+07	341.037	34.3382	102.787	164.094	0	0	0	157.799	472.35	754.084	0	0	0	2.83096e+08		2.83098e+08	2.32503e+08
233	0	4.40699e+07	307.059	30.9171	92.5461	147.746	0	0	0	142.077	425.289	678.955	0	0	0	2.83096e+08		2.83098e+08	2.32503e+08
234	0	4.40698e+07	276.467	27.8368	83.3257	133.026	0	0	0	127.922	382.918	611.311	0	0	0	2.83096e+08		2.83098e+08	2.32503e+08
235	0	4.40698e+07	248.922	25.0633	75.0239	119.772	0	0	0	115.177	344.767	550.406	0	0	0	2.83096e+08		2.83098e+08	2.32503e+08
236	0	4.40698e+07	224.122	22.5663	67.5492	107.839	0	0	0	103.702	310.418	495.569	0	0	0	2.83096e+08		2.83098e+08	2.32503e+08
237	0	4.40697e+07	201.792	20.318	60.8192	97.0954	0	0	0	93.3698	279.49	446.195	0	0	0	2.83097e+08		2.83098e+08	2.32503e+08
238	0	4.40697e+07	181.687	18.2936	54.7597	87.4217	0	0	0	84.0672	251.645	401.741	0	0	0	2.83097e+08		2.83098e+08	2.32503e+08
239	0	4.40697e+07	163.586	16.471	49.304	78.7119	0	0	0	75.6915	226.573	361.715	0	0	0	2.83097e+08		2.83098e+08	2.32503e+08
240	0	4.40697e+07	147.287	14.83	44.3917	70.8698	0	0	0	68.1503	203.999	325.677	0	0	0	2.83097e+08		2.83098e+08	2.32503e+08
241	0	4.40696e+07	132.613	13.3525	39.9689	63.809	0	0	0	61.3604	183.675	293.23	0	0	0	2.83097e+08		2.83098e+08	2.32503e+08
242	0	4.40696e+07	119.4	12.0221	35.9868	57.4516	0	0	0	55.2469	165.375	264.015	0	0	0	2.83097e+08		2.83098e+08	2.32503e+08
243	0	4.40696e+07	107.504	10.8244	32.4014	51.7277	0	0	0	49.7426	148.898	237.711	0	0	0	2.83097e+08		2.83098e+08	2.32503e+08
244	0	4.40696e+07	96.7936	9.74591	29.1732	46.574	0	0	0	44.7867	134.063	214.028	0	0	0	2.83097e+08		2.83098e+08	2.32503e+08
245	0	4.40696e+07	87.1499	8.77492	26.2666	41.9338	0	0	0	40.3245	120.707	192.704	0	0	0	2.83097e+08		2.83098e+08	2.32503e+08
246	0	4.40696e+07	78.467	7.90066	23.6497	37.7559	0	0	0	36.3069	108.68	173.505	0	0	0	2.83097e+08		2.83098e+08	2.32503e+08
247	0	4.40696e+07	70.6493	7.1135	21.2934	33.9942	0	0	0	32.6896	97.8524	156.218	0	0	0	2.83097e+08		2.83098e+08	2.32503e+08
248	0	4.40696e+07	63.6104	6.40478	19.1719	30.6073	0	0	0	29.4327	88.1033	140.654	0	0	0	2.83097e+08		2.83098e+08	2.32503e+08
249	0	4.40695e+07	57.2728	5.76666	17.2618	27.5579	0	0	0	26.5003	79.3254	126.64	0	0	0	2.83098e+08		2.83098e+08	2.32503e+08
250	0	4.40695e+07	51.5666	5.19212	15.542	24.8123	0	0	0	23.86	71.4221	114.023	0	0	0	2.83098e+08		2.83098e+08	2.32503e+08
251	0	4.40695e+07	46.4289	4.67482	13.9935	22.3402	0	0	0	21.4828	64.3062	102.663	0	0	0	2.83098e+08		2.83098e+08	2.32503e+08
252	0	4.40695e+07	41.8032	4.20906	12.5993	20.1144	0	0	0	19.3425	57.8993	92.4344	0	0	0	2.83098e+08		2.83098e+08	2.32503e+08
253	0	4.40695e+07	37.6383	3.78971	11.344	18.1104	0	0	0	17.4153	52.1307	83.225	0	0	0	2.83098e+08		2.83098e+08	2.32503e+08
254	0	4.40695e+07	33.8883	3.41213	10.2138	16.306	0	0	0	15.6802	46.9369	74.9332	0	0	0	2.83098e+08		2.83098e+08	2.32503e+08
255	0	4.40695e+07	30.512	3.07218	9.19619	14.6814	0	0	0	14.118	42.2605	67.4675	0	0	0	2.83098e+08		2.83098e+08	2.32503e+08
256	0	4.40695e+07	27.472	2.76609	8.27996	13.2187	0	0	0	12.7114	38.05	60.7456	0	0	0	2.83098e+08		2.83098e+08	2.32503e+08
257	0	4.40695e+07	24.7349	2.4905	7.45502	11.9017	0	0	0	11.4449	34.259	54.6935	0	0	0	2.83098e+08		2.83098e+08	2.32503e+08
258	0	4.40695e+07	22.2706	2.24237	6.71226	10.7159	0	0	0	10.3047	30.8458	49.2443	0	0	0	2.83098e+08		2.83098e+08	2.32503e+08
259	0	4.40695e+07	20.0517	2.01896	6.04351	9.64828	0	0	0	9.27799	27.7725	44.338	0	0	0	2.83098e+08		2.83098e+08	2.32503e+08
260	0	4.40695e+07	18.0539	1.81781	5.44139	8.68701	0	0	0	8.35361	25.0055	39.9206	0	0	0	2.83098e+08		2.83098e+08	2.32503e+08
261	0	4.40695e+07	16.2552	1.6367	4.89925	7.82151	0	0	0	7.52132	22.5142	35.9432	0	0	0	2.83098e+08		2.83098e+08	2.32503e+08
262	0	4.40695e+07	14.6357	1.47363	4.41113	7.04224	0	0	0	6.77196	20.2711	32.3621	0	0	0	2.83098e+08		2.83098e+08	2.32503e+08
263	0	4.40695e+07	13.1775	1.32681	3.97165	6.34061	0	0	0	6.09726	18.2514	29.1379	0	0	0	2.83098e+08		2.83098e+08	2.32503e+08
264	0	4.40695e+07	11.8646	1.19462	3.57595	5.70889	0	0	0	5.48978	16.433	26.2348	0	0	0	2.83098e+08		2.83098e+08	2.32503e+08
265	0	4.40695e+07	10.6825	1.0756	3.21967	5.1401	0	0	0	4.94283	14.7958	23.621	0	0	0	2.83098e+08		2.83098e+08	2.32503e+08
266	0	4.40695e+07	9.61819	0.968433	2.89889	4.62799	0	0	0	4.45037	13.3216	21.2676	0	0	0	2.83098e+08		2.83098e+08	2.32503e+08
267	0	4.40695e+07	8.65992	0.871946	2.61007	4.16689	0	0	0	4.00697	11.9944	19.1487	0	0	0	2.83098e+08		2.83098e+08	2.32503e+08
268	0	4.40695e+07	7.79711	0.785073	2.35002	3.75174	0	0	0	3.60775	10.7994	17.2409	0	0	0	2.83098e+08		2.83098e+08	2.32503e+08
269	0	4.40695e+07	7.02028	0.706855	2.11589	3.37795	0	0	0	3.2483	9.72341	15.5231	0	0	0	2.83098e+08		2.83098e+08	2.32503e+08
270	0	4.40695e+07	6.32084	0.63643	1.90508	3.0414	0	0	0	2.92467	8.75465	13.9765	0	0	0	2.83098e+08		2.83098e+08	2.32503e+08
271	0	4.40695e+07	5.69108	0.573022	1.71527	2.73838	0	0	0	2.63328	7.88242	12.584	0	0	0	2.83098e+08		2.83098e+08	2.32503e+08
272	0	4.40695e+07	5.12407	0.515931	1.54438	2.46555	0	0	0	2.37092	7.09708	11.3303	0	0	0	2.83098e+08		2.83098e+08	2.32503e+08
273	0	4.40695e+07	4.61355	0.464528	1.39051	2.2199	0	0	0	2.1347	6.38999	10.2014	0	0	0	2.83098e+08		2.83098e+08	2.32503e+08
274	0	4.40695e+07	4.1539	0.418246	1.25197	1.99873	0	0	0	1.92202	5.75334	9.18504	0	0	0	2.83098e+08		2.83098e+08	2.32503e+08
275	0	4.40695e+07	3.74004	0.376576	1.12723	1.7996	0	0	0	1.73053	5.18013	8.26992	0	0	0	2.83098e+08		2.83098e+08	2.32503e+08
276	0	4.40695e+07	3.36741	0.339057	1.01493	1.6203	0	0	0	1.55811	4.66402	7.44597	0	0	0	2.83098e+08		2.83098e+08	2.32503e+08
277	0	4.40695e+07	3.03191	0.305276	0.913808	1.45887	0	0	0	1.40288	4.19934	6.70412	0	0	0	2.83098e+08		2.83098e+08	2.32503e+08
278	0	4.40695e+07	2.72984	0.274861	0.822764	1.31352	0	0	0	1.2631	3.78095	6.03618	0	0	0	2.83098e+08		2.83098e+08	2.32503e+08
279	0	4.40695e+07	2.45786	0.247476	0.74079	1.18265	0	0	0	1.13726	3.40425	5.43479	0	0	0	2.83098e+08		2.83098e+08	2.32503e+08
280	0	4.40695e+07	2.21298	0.22282	0.666984	1.06482	0	0	0	1.02395	3.06508	4.89331	0	0	0	2.83098e+08		2.83098e+08	2.32503e+08
281	0	4.40695e+07	1.9925	0.20062	0.600532	0.958731	0	0	0	0.921935	2.7597	4.40578	0	0	0	2.83098e+08		2.83098e+08	2.32503e+08
282	0	4.40695e+07	1.79398	0.180632	0.5407	0.863211	0	0	0	0.830081	2.48475	3.96683	0	0	0	2.83098e+08		2.83098e+08	2.32503e+08
283	0	4.40695e+07	1.61524	0.162635	0.486829	0.777208	0	0	0	0.747379	2.23719	3.57161	0	0	0	2.83098e+08		2.83098e+08	2.32503e+08
284	0	4.40695e+07	1.45432	0.146432	0.438326	0.699774	0	0	0	0.672916	2.0143	3.21576	0	0	0	2.83098e+08		2.83098e+08	2.32503e+08
285	0	4.40695e+07	1.30942	0.131842	0.394655	0.630054	0	0	0	0.605873	1.81361	2.89537	0	0	0	2.83098e+08		2.83098e+08	2.32503e+08
286	0	4.40695e+07	1.17896	0.118707	0.355335	0.567281	0	0	0	0.545509	1.63292	2.6069	0	0	0	2.83098e+08		2.83098e+08	2.32503e+08
287	0	4.40695e+07	1.0615	0.10688	0.319932	0.510762	0	0	0	0.491159	1.47023	2.34717	0	0	0	2.83098e+08		2.83098e+08	2.32503e+08
288	0	4.40695e+07	0.95574	0.0962312	0.288057	0.459874	0	0	0	0.442224	1.32374	2.11332	0	0	0	2.83098e+08		2.83098e+08	2.32503e+08
289	0	4.40695e+07	0.860518	0.0866435	0.259357	0.414056	0	0	0	0.398164	1.19186	1.90277	0	0	0	2.83098e+08		2.83098e+08	2.32503e+08
290	0	4.40695e+07	0.774783	0.0780111	0.233517	0.372803	0	0	0	0.358495	1.07311	1.71319	0	0	0	2.83098e+08		2.83098e+08	2.32503e+08
291	0	4.40695e+07	0.697591	0.0702387	0.210251	0.33566	0	0	0	0.322777	0.966196	1.5425	0	0	0	2.83098e+08		2.83098e+08	2.32503e+08
292	0	4.40695e+07	0.628089	0.0632408	0.189304	0.302218	0	0	0	0.290619	0.869932	1.38882	0	0	0	2.83098e+08		2.83098e+08	2.32503e+08
293	0	4.40695e+07	0.565511	0.05694	0.170443	0.272107	0	0	0	0.261664	0.78326	1.25045	0	0	0	2.83098e+08		2.83098e+08	2.32503e+08
294	0	4.40695e+07	0.509168	0.051267	0.153462	0.244997	0	0	0	0.235594	0.705222	1.12587	0	0	0	2.83098e+08		2.83098e+08	2.32503e+08
295	0	4.40695e+07	0.458439	0.0461592	0.138172	0.220587	0	0	0	0.212121	0.63496	1.01369	0	0	0	2.83098e+08		2.83098e+08	2.32503e+08
296	0	4.40695e+07	0.412764	0.0415603	0.124406	0.19861	0	0	0	0.190987	0.571698	0.912699	0	0	0	2.83098e+08		2.83098e+08	2.32503e+08
297	0	4.40695e+07	0.37164	0.0374195	0.112011	0.178822	0	0	0	0.171959	0.514739	0.821765	0	0	0	2.83098e+08		2.83098e+08	2.32503e+08
298	0	4.40695e+07	0.334613	0.0336914	0.100851	0.161006	0	0	0	0.154826	0.463455	0.739891	0	0	0	2.83098e+08		2.83098e+08	2.32503e+08
299	0	4.40695e+07	0.301275	0.0303347	0.0908032	0.144965	0	0	0	0.139401	0.41728	0.666175	0	0	0	2.83098e+08		2.83098e+08	2.32503e+08
300	0	4.40695e+07	0.271258	0.0273124	0.0817563	0.130522	0	0	0	0.125512	0.375706	0.599803	0	0	0	2.83098e+08		2.83098e+08	2.32503e+08
301	0	4.40695e+07	0.244233	0.0245912	0.0736108	0.117518	0	0	0	0.113007	0.338274	0.540044	0	0	0	2.83098e+08		2.83098e+08	2.32503e+08
302	0	4.40695e+07	0.219899	0.0221411	0.0662769	0.105809	0	0	0	0.101748	0.304571	0.486238	0	0	0	2.83098e+08		2.83098e+08	2.32503e+08
303	0	4.40695e+07	0.19799	0.0199352	0.0596736	0.0952671	0	0	0	0.0916108	0.274226	0.437794	0	0	0	2.83098e+08		2.83098e+08	2.32503e+08
304	0	4.40695e+07	0.178264	0.017949	0.0537282	0.0857755	0	0	0	0.0824835	0.246904	0.394176	0	0	0	2.83098e+08		2.83098e+08	2.32503e+08
305	0	4.40695e+07	0.160504	0.0161607	0.0483752	0.0772296	0	0	0	0.0742655	0.222305	0.354903	0	0	0	2.83098e+08		2.83098e+08	2.32503e+08
306	0	4.40695e+07	0.144512	0.0145506	0.0435555	0.0695351	0	0	0	0.0668663	0.200156	0.319544	0	0	0	2.83098e+08		2.83098e+08	2.32503e+08
307	0	4.40695e+07	0.130114	0.0131009	0.039216	0.0626072	0	0	0	0.0602043	0.180215	0.287707	0	0	0	2.83098e+08		2.83098e+08	2.32503e+08
308	0	4.40695e+07	0.117151	0.0117956	0.0353089	0.0563696	0	0	0	0.0542061	0.162259	0.259042	0	0	0	2.83098e+08		2.83098e+08	2.32503e+08
309	0	4.40695e+07	0.105479	0.0106204	0.031791	0.0507534	0	0	0	0.0488054	0.146093	0.233234	0	0	0	2.83098e+08		2.83098e+08	2.32503e+08
310	0	4.40695e+07	0.0949699	0.0095623	0.0286236	0.0456967	0	0	0	0.0439429	0.131538	0.209996	0	0	0	2.83098e+08		2.83098e+08	2.32503e+08
311	0	4.40695e+07	0.0855079	0.00860959	0.0257718	0.0411439	0	0	0	0.0395648	0.118433	0.189074	0	0	0	2.83098e+08		2.83098e+08	2.32503e+08
312	0	4.40695e+07	0.0769886	0.0077518	0.0232041	0.0370447	0	0	0	0.0356229	0.106633	0.170236	0	0	0	2.83098e+08		2.83098e+08	2.32503e+08
313	0	4.40695e+07	0.0693182	0.00697948	0.0208922	0.0333539	0	0	0	0.0320737	0.0960089	0.153275	0	0	0	2.83098e+08		2.83098e+08	2.32503e+08
314	0	4.40695e+07	0.0624119	0.0062841	0.0188107	0.0300308	0	0	0	0.0288782	0.0864434	0.138004	0	0	0	2.83098e+08		2.83098e+08	2.32503e+08
315	0	4.40695e+07	0.0561937	0.00565801	0.0169366	0.0270388	0	0	0	0.026001	0.0778309	0.124255	0	0	0	2.83098e+08		2.83098e+08	2.32503e+08
316	0	4.40695e+07	0.050595	0.00509429	0.0152492	0.0243448	0	0	0	0.0234105	0.0700765	0.111875	0	0	0	2.83098e+08		2.83098e+08	2.32503e+08
317	0	4.40695e+07	0.0455542	0.00458674	0.0137299	0.0219193	0	0	0	0.0210781	0.0630947	0.100729	0	0	0	2.83098e+08		2.83098e+08	2.32503e+08
318	0	4.40695e+07	0.0410155	0.00412976	0.0123619	0.0197355	0	0	0	0.018978	0.0568085	0.090693	0	0	0	2.83098e+08		2.83098e+08	2.32503e+08
319	0	4.40695e+07	0.0369291	0.0037183	0.0111303	0.0177692	0	0	0	0.0170872	0.0511485	0.0816571	0	0	0	2.83098e+08		2.83098e+08	2.32503e+08
320	0	4.40695e+07	0.0332498	0.00334784	0.0100214	0.0159988	0	0	0	0.0153848	0.0460525	0.0735215	0	0	0	2.83098e+08		2.83098e+08	2.32503e+08
321	0	4.40695e+07	0.0299371	0.00301429	0.00902293	0.0144048	0	0	0	0.013852	0.0414643	0.0661964	0	0	0	2.83098e+08		2.83098e+08	2.32503e+08
322	0	4.40695e+07	0.0269544	0.00271397	0.00812396	0.0129697	0	0	0	0.0124719	0.0373331	0.0596012	0	0	0	2.83098e+08		2.83098e+08	2.32503e+08
323	0	4.40695e+07	0.0242689	0.00244358	0.00731456	0.0116775	0	0	0	0.0112293	0.0336136	0.053663	0	0	0	2.83098e+08		2.83098e+08	2.32503e+08
324	0	4.40695e+07	0.0218509	0.00220012	0.0065858	0.010514	0	0	0	0.0101105	0.0302646	0.0483165	0	0	0	2.83098e+08		2.83098e+08	2.32503e+08
325	0	4.40695e+07	0.0196739	0.00198092	0.00592964	0.0094665	0	0	0	0.00910318	0.0272493	0.0435027	0	0	0	2.83098e+08		2.83098e+08	2.32503e+08
326	0	4.40695e+07	0.0177138	0.00178356	0.00533887	0.00852334	0	0	0	0.00819621	0.0245344	0.0391684	0	0	0	2.83098e+08		2.83098e+08	2.32503e+08
327	0	4.40695e+07	0.0159489	0.00160586	0.00480695	0.00767415	0	0	0	0.00737961	0.02209	0.035266	0	0	0	2.83098e+08		2.83098e+08	2.32503e+08
328	0	4.40695e+07	0.0143599	0.00144586	0.00432802	0.00690956	0	0	0	0.00664437	0.0198891	0.0317524	0	0	0	2.83098e+08		2.83098e+08	2.32503e+08
329	0	4.40695e+07	0.0129292	0.00130181	0.00389682	0.00622115	0	0	0	0.00598238	0.0179075	0.0285889	0	0	0	2.83098e+08		2.83098e+08	2.32503e+08
330	0	4.40695e+07	0.011641	0.00117211	0.00350857	0.00560133	0	0	0	0.00538635	0.0161234	0.0257405	0	0	0	2.83098e+08		2.83098e+08	2.32503e+08
331	0	4.40695e+07	0.0104812	0.00105533	0.00315901	0.00504326	0	0	0	0.0048497	0.014517	0.023176	0	0	0	2.83098e+08		2.83098e+08	2.32503e+08
332	0	4.40695e+07	0.00943697	0.000950186	0.00284427	0.00454079	0	0	0	0.00436651	0.0130706	0.0208669	0	0	0	2.83098e+08		2.83098e+08	2.32503e+08
333	0	4.40695e+07	0.00849675	0.000855517	0.00256089	0.00408839	0	0	0	0.00393147	0.0117684	0.0187879	0	0	0	2.83098e+08		2.83098e+08	2.32503e+08
334	0	4.40695e+07	0.0076502	0.000770281	0.00230575	0.00368105	0	0	0	0.00353977	0.0105959	0.016916	0	0	0	2.83098e+08		2.83098e+08	2.32503e+08
335	0	4.40695e+07	0.006888	0.000693537	0.00207602	0.0033143	0	0	0	0.0031871	0.00954021	0.0152307	0	0	0	2.83098e+08		2.83098e+08	2.32503e+08
336	0	4.40695e+07	0.00620174	0.000624439	0.00186918	0.0029841	0	0	0	0.00286957	0.0085897	0.0137132	0	0	0	2.83098e+08		2.83098e+08	2.32503e+08
337	0	4.40695e+07	0.00558385	0.000562225	0.00168295	0.00268679	0	0	0	0.00258367	0.0077339	0.0123469	0	0	0	2.83098e+08		2.83098e+08	2.32503e+08
338	0	4.40695e+07	0.00502752	0.00050621	0.00151528	0.0024191	0	0	0	0.00232625	0.00696336	0.0111168	0	0	0	2.83098e+08		2.83098e+08	2.32503e+08
339	0	4.40695e+07	0.00452662	0.000455775	0.00136431	0.00217808	0	0	0	0.00209448	0.00626959	0.0100092	0	0	0	2.83098e+08		2.83098e+08	2.32503e+08
340	0	4.40695e+07	0.00407563	0.000410366	0.00122838	0.00196107	0	0	0	0.00188581	0.00564494	0.00901198	0	0	0	2.83098e+08		2.83098e+08	2.32503e+08
341	0	4.40695e+07	0.00366957	0.00036948	0.001106	0.00176569	0	0	0	0.00169792	0.00508253	0.0081141	0	0	0	2.83098e+08		2.83098e+08	2.32503e+08
342	0	4.40695e+07	0.00330396	0.000332668	0.000995803	0.00158977	0	0	0	0.00152875	0.00457615	0.00730568	0	0	0	2.83098e+08		2.83098e+08	2.32503e+08
343	0	4.40695e+07	0.00297479	0.000299524	0.00089659	0.00143138	0	0	0	0.00137644	0.00412022	0.00657781	0	0	0	2.83098e+08		2.83098e+08	2.32503e+08
344	0	4.40695e+07	0.0026784	0.000269682	0.000807261	0.00128877	0	0	0	0.00123931	0.00370971	0.00592245	0	0	0	2.83098e+08		2.83098e+08	2.32503e+08
345	0	4.40695e+07	0.00241155	0.000242813	0.000726833	0.00116037	0	0	0	0.00111583	0.00334011	0.00533239	0	0	0	2.83098e+08		2.83098e+08	2.32503e+08
346	0	4.40695e+07	0.00217128	0.000218621	0.000654417	0.00104476	0	0	0	0.00100466	0.00300733	0.00480111	0	0	0	2.83098e+08		2.83098e+08	2.32503e+08
347	0	4.40695e+07	0.00195496	0.00019684	0.000589217	0.000940667	0	0	0	0.000904564	0.00270771	0.00432277	0	0	0	2.83098e+08		2.83098e+08	2.32503e+08
348	0	4.40695e+07	0.00176018	0.000177228	0.000530512	0.000846947	0	0	0	0.000814441	0.00243793	0.00389209	0	0	0	2.83098e+08		2.83098e+08	2.32503e+08
349	0	4.40695e+07	0.00158481	0.000159571	0.000477656	0.000762564	0	0	0	0.000733297	0.00219504	0.00350431	0	0	0	2.83098e+08		2.83098e+08	2.32503e+08
350	0	4.40695e+07	0.00142691	0.000143673	0.000430067	0.000686589	0	0	0	0.000660237	0.00197634	0.00315517	0	0	0	2.83098e+08		2.83098e+08	2.32503e+08
351	0	4.40695e+07	0.00128475	0.000129358	0.000387219	0.000618183	0	0	0	0.000594457	0.00177944	0.00284082	0	0	0	2.83098e+08		2.83098e+08	2.32503e+08
352	0	4.40695e+07	0.00115675	0.00011647	0.000348639	0.000556592	0	0	0	0.00053523	0.00160215	0.00255778	0	0	0	2.83098e+08		2.83098e+08	2.32503e+08
353	0	4.40695e+07	0.0010415	0.000104866	0.000313904	0.000501138	0	0	0	0.000481905	0.00144252	0.00230295	0	0	0	2.83098e+08		2.83098e+08	2.32503e+08
354	0	4.40695e+07	0.000937732	9.4418e-05	0.000282629	0.000451209	0	0	0	0.000433892	0.0012988	0.0020735	0	0	0	2.83098e+08		2.83098e+08	2.32503e+08
355	0	4.40695e+07	0.000844305	8.5011e-05	0.00025447	0.000406255	0	0	0	0.000390662	0.0011694	0.00186691	0	0	0	2.83098e+08		2.83098e+08	2.32503e+08
356	0	4.40695e+07	0.000760185	7.65412e-05	0.000229117	0.000365779	0	0	0	0.00035174	0.00105289	0.00168091	0	0	0	2.83098e+08		2.83098e+08	2.32503e+08
357	0	4.40695e+07	0.000684447	6.89153e-05	0.00020629	0.000329336	0	0	0	0.000316696	0.000947991	0.00151344	0	0	0	2.83098e+08		2.83098e+08	2.32503e+08
358	0	4.40695e+07	0.000616254	6.20492e-05	0.000185737	0.000296523	0	0	0	0.000285143	0.000853541	0.00136265	0	0	0	2.83098e+08		2.83098e+08	2.32503e+08
359	0	4.40695e+07	0.000554856	5.58671e-05	0.000167232	0.00026698	0	0	0	0.000256734	0.000768502	0.00122689	0	0	0	2.83098e+08		2.83098e+08	2.32503e+08
360	0	4.40695e+07	0.000499575	5.0301e-05	0.00015057	0.000240381	0	0	0	0.000231155	0.000691935	0.00110465	0	0	0	2.83098e+08		2.83098e+08	2.32503e+08
361	0	4.40695e+07	0.000449801	4.52894e-05	0.000135569	0.000216431	0	0	0	0.000208125	0.000622996	0.000994595	0	0	0	2.83098e+08		2.83098e+08	2.32503e+08
362	0	4.40695e+07	0.000404987	4.07772e-05	0.000122062	0.000194868	0	0	0	0.000187389	0.000560926	0.000895502	0	0	0	2.83098e+08		2.83098e+08	2.32503e+08
363	0	4.40695e+07	0.000364638	3.67145e-05	0.000109901	0.000175453	0	0	0	0.000168719	0.00050504	0.000806282	0	0	0	2.83098e+08		2.83098e+08	2.32503e+08
364	0	4.40695e+07	0.000328308	3.30566e-05	9.89509e-05	0.000157972	0	0	0	0.000151909	0.000454722	0.000725951	0	0	0	2.83098e+08		2.83098e+08	2.32503e+08
365	0	4.40695e+07	0.000295598	2.97631e-05	8.90923e-05	0.000142233	0	0	0	0.000136774	0.000409418	0.000653623	0	0	0	2.83098e+08		2.83098e+08	2.32503e+08
					8.02159e-05	0.000128062		0	0		0.000368627	0.000588502	0	0	0		2.32503e+08
					5.8825e-05	0.000115303		0	0		0.000270326	0.000529868	0	0	0
					4.31383e-05	0.000100242		0	0		0.000198239	0.000460657	0	0	0
					3.16348e-05	8.50147e-05		0	0		0.000145375	0.000390679	0	0	0
					2.31988e-05	7.078e-05		0	0		0.000106609	0.000325265	0	0	0
1
2
3
4
5
6
7
8
9
10
11
12
13
14
15
16
17
18
19
20
21
22
23
24
25
26
27
28
29
30
31
32
33
34
35
36
37
38
39
40
41
42
43
44
45
46
47
48
49
50
51
52
53
54
55
56
57
58
59
60
61
62
63
64
65
66
67
68
69
70
71
72
73
74
75
76
77
78
79
80
81
82
83
84
85
86
87
88
89
90
91
92
93
94
95
96
97
98
99
100
101
102
103
104
105
106
107
108
109
110
111
112
113
114
115
116
117
118
119
120
121
122
123
124
125
126
127
128
129
130
131
132
133
134
135
136
137
138
139
140
141
142
143
144
145
146
147
148
149
150
151
152
153
154
155
156

## Sheet: SEIRVariables
Variable Name	Value/Distribution	Distribution Type	Description
tIncubation (exposure to disease onset)	5.43333	triangular	Incubation period - THIS is used in the model for the full duration of the exposed period (this is the duration from exposure to disease onset); given coronavirus can be transmitted during the incubation period, this value is adjusted/used in the SEIR such that we allow for exposed prior to transmitting
tLatent	4.43333		Duration of latent period. See note above: this value is the days exposed prior to transmitting; we assume people can transmit 24 hours prior to symptom onset
tInfectious	8.5	triangular	Duration of infectiousness after disease onset; assumes lasts 3-14 days after disease onset
			total duration of infectiousness is 3-14 days after onset + incubation period - 1 days - this math is done in the SEIR tab
tInfectious_Scenario	8	*Set this to be a distribution for infectiousness duration testing
ave_infous_scenario	9		this value is used to determine how long an infectious person stays in the infectious bin (determines their recovery rate); this does not impact beta and the ecr, so that we can hold the daily transmission rate and see the impact of reducing that duration
